# Supplementary material for: Tissue-layer-resolved proteome landscape of Crohn’s disease strictures highlights potential drivers of fibrosis progression
Source: JCI Insight. 2026 Feb 10;11(6):e202461. doi: 10.1172/jci.insight.202461 (PMC13043094; doi:10.1172/jci.insight.202461)
Supplement: Supporting data values [file jciinsight-11-202461-s362.xlsx]

## Sheet: 2A
Data	Layer	Sample	Individual	Group	PC1	PC3
TMT-MS	SM	CTRL03	CTRL03	CTRL	-31.0283	-17.7421
TMT-MS	SM	CTRL04	CTRL04	CTRL	-25.9053	-12.5333
TMT-MS	SM	CTRL05	CTRL05	CTRL	-27.1527	1.38394
TMT-MS	SM	CTRL06	CTRL06	CTRL	-17.0127	-2.88392
TMT-MS	SM	CD01_STR	CD01	STR	11.952	29.5399
TMT-MS	SM	CD01_NSTR	CD01	NSTR	-22.9554	-6.10597
TMT-MS	SM	CD02_STR	CD02	STR	40.1001	4.96729
TMT-MS	SM	CD02_NSTR	CD02	NSTR	-10.2221	8.24782
TMT-MS	SM	CD03_STR	CD03	STR	17.4516	-0.477718
TMT-MS	SM	CD03_NSTR	CD03	NSTR	-14.6763	-1.32753
TMT-MS	SM	CD05_STR	CD05	STR	26.8439	14.0302
TMT-MS	SM	CD05_NSTR	CD05	NSTR	-7.93176	32.8701
TMT-MS	SM	CD06_STR	CD06	STR	41.5838	-21.7083
TMT-MS	SM	CD06_NSTR	CD06	NSTR	-13.4338	-7.2337
TMT-MS	SM	CD17_STR	CD17	STR	26.6701	8.9463
TMT-MS	SM	CD17_NSTR	CD17	NSTR	-11.0732	1.31121
TMT-MS	SM	CTRL08	CTRL08	CTRL	-5.84588	-6.09782
TMT-MS	SM	CTRL11	CTRL11	CTRL	-25.5684	-8.94483
TMT-MS	SM	CTRL13	CTRL13	CTRL	-32.9461	-0.17476
TMT-MS	SM	CTRL15	CTRL15	CTRL	-32.3111	-10.1706
TMT-MS	SM	CD07_STR	CD07	STR	44.5669	-13.8867
TMT-MS	SM	CD07_NSTR	CD07	NSTR	-25.2729	-1.8101
TMT-MS	SM	CD08_STR	CD08	STR	39.2505	-5.48123
TMT-MS	SM	CD08_NSTR	CD08	NSTR	8.44487	-5.33772
TMT-MS	SM	CD10_STR	CD10	STR	-7.99006	41.0822
TMT-MS	SM	CD10_NSTR	CD10	NSTR	-11.7894	10.5038
TMT-MS	SM	CD11_STR	CD11	STR	47.218	-11.1388
TMT-MS	SM	CD11_NSTR	CD11	NSTR	-10.5426	3.78462
TMT-MS	SM	CD12_STR	CD12	STR	15.0325	-0.188308
TMT-MS	SM	CD12_NSTR	CD12	NSTR	-1.69902	-16.8182
TMT-MS	SM	CD16_STR	CD16	STR	24.0616	4.22799
TMT-MS	SM	CD16_NSTR	CD16	NSTR	-7.81874	-10.8339

## Sheet: 2B
Protein	Large_Category	Marker_category	PC1_corr	PC3_corr	Labeled	STRvNSTR_FDR	STRvCTRL_FDR	STRvNSTR_estimate	STRvNSTR_fdr	STRvNSTR_Metric_us	STRvCTRL_estimate	STRvCTRL_fdr	STRvCTRL_Metric_us
A2M	Non_Immune	Endothelial_cells	-0.56602	0.0598749	Not labeled	Down_FDRFC	Down_FDRFC	-0.700304	0.0284759	1.54552	-0.733835	0.0299142	1.52412
ABI3BP	Core_matrisome	ECM Glycoproteins	-0.516711	0.125125	Not labeled	NS	Down_FDRFC	-0.228231	0.186262	0.729877	-0.550472	0.0478923	1.31973
ACSL5	Non_Immune	Endothelial_cells	-0.182247	-0.214649	Not labeled	Down_FDRFC	NS	-1.1679	0.024172	1.61669	-0.339969	0.524736	0.280059
ACTG2	Non_Immune	Smooth_muscle_cells	-0.232457	0.642277	Not labeled	NS	NS	0.0193294	0.940417	0.0266794	-0.0478856	0.874002	0.0584877
ACTN1	Non_Immune	Smooth_muscle_cells	0.0720778	0.721532	Not labeled	NS	NS	0.0632223	0.676219	0.169913	0.202549	0.267765	0.572247
ADAMTS4	Immune	Neutrophils	-0.347003	0.395425	Not labeled	NS	NS	0.00752895	0.976423	0.010362	-0.402622	0.160599	0.794257
ADGRA2	Non_Immune	Fibroblasts	-0.536153	0.0423344	Not labeled	Down_FDRFC	NS	-0.352891	0.029722	1.52692	-0.194645	0.314082	0.502956
AEBP1	Core_matrisome	ECM Glycoproteins	0.120217	0.53676	Not labeled	NS	NS	0.304932	0.054312	1.2651	0.350517	0.111269	0.953625
AGRN	Core_matrisome	ECM Glycoproteins	-0.867689	-0.0723396	Not labeled	Down_FDRFC	Down_FDRFC	-0.434969	0.000127005	3.89618	-0.845222	0.000110565	3.95638
ALDH1B1	Non_Immune	Smooth_muscle_cells	0.300005	0.441863	Not labeled	Up_FDRFC	NS	0.366952	0.0463736	1.33373	0.905163	0.0767553	1.11489
ANK2	Non_Immune	Fibroblasts	-0.747457	0.00579644	Not labeled	NS	Down_FDRFC	-0.197204	0.0496086	1.30444	-0.519624	0.000231952	3.6346
ANK3	Non_Immune	Enteric_glia	-0.577861	-0.126362	Not labeled	NS	Down_FDRFC	-0.26298	0.111092	0.954316	-0.488621	0.0115944	1.93575
ANXA6	Non_Immune	Smooth_muscle_cells	0.145068	0.609161	Not labeled	NS	NS	0.0540924	0.434592	0.361919	0.131705	0.164602	0.783565
AOC3	Non_Immune	Smooth_muscle_cells	-0.674045	0.462716	Not labeled	Down_FDRFC	NS	-0.519801	0.0221468	1.65469	-0.510632	0.0703818	1.15254
ARHGAP30	Immune	Macrophages	0.874405	0.0313084	Labeled	Up_FDRFC	Up_FDRFC	0.872455	0.0122844	1.91065	1.46645	0.000353435	3.45169
ASPN	Core_matrisome	Proteoglycans	-0.857654	0.0439146	Labeled	Down_FDRFC	Down_FDRFC	-1.28206	0.000602171	3.22028	-1.62468	1.05626e-05	4.97623
BAG2	Non_Immune	Smooth_muscle_cells	0.456104	0.695954	Not labeled	NS	Up_FDRFC	0.267919	0.0263145	1.5798	0.52836	0.0012325	2.90921
BGN	Core_matrisome	Proteoglycans	-0.74362	-0.222075	Labeled	Down_FDRFC	Down_FDRFC	-0.500997	0.0206351	1.68539	-1.47749	3.11817e-06	5.5061
C1orf198	Non_Immune	Enteric_glia	-0.313593	0.430198	Not labeled	NS	NS	-0.123085	0.290772	0.536448	-0.0301535	0.841345	0.0750259
C1QB	Immune	Macrophages	-0.547266	-0.244335	Not labeled	Down_FDRFC	Down_FDRFC	-0.542736	0.00637348	2.19562	-0.531166	0.00453018	2.34388
C1QC	Immune	Macrophages	-0.78645	-0.235925	Not labeled	Down_FDRFC	Down_FDRFC	-0.777538	0.000821825	3.08522	-1.10518	9.41091e-07	6.02637
C1S	Non_Immune	Fibroblasts	-0.511335	-0.125913	Not labeled	Down_FDRFC	NS	-0.35187	0.0123676	1.90771	-0.344019	0.0505422	1.29635
C7	Non_Immune	Fibroblasts	-0.631703	0.261975	Not labeled	Down_FDRFC	Down_FDRFC	-0.416149	0.0422028	1.37466	-0.474819	0.0203566	1.69129
CADM1	Non_Immune	Enteric_glia	-0.787126	-0.244409	Labeled	Down_FDRFC	Down_FDRFC	-0.357201	0.0300397	1.5223	-0.589771	0.000908076	3.04188
CADM2	Non_Immune	Enteric_glia	-0.636115	-0.181383	Labeled	Down_FDRFC	Down_FDRFC	-0.370121	0.0418912	1.37788	-0.693109	0.00308312	2.51101
CALD1	Non_Immune	Smooth_muscle_cells	-0.0292543	0.867483	Not labeled	NS	NS	0.0466922	0.757764	0.120466	0.170338	0.266679	0.574011
CAP2	Non_Immune	Smooth_muscle_cells	-0.499042	0.634884	Not labeled	NS	NS	-0.27736	0.120681	0.918362	-0.304812	0.172867	0.762288
CAV1	Non_Immune	Smooth_muscle_cells	-0.779094	0.329231	Not labeled	Down_FDRFC	Down_FDRFC	-0.621364	0.00095808	3.0186	-0.593765	0.00307253	2.5125
CCDC88B	Immune	T_cells	0.468842	-0.253958	Not labeled	Up_FDRFC	NS	0.345873	0.0161957	1.7906	0.136663	0.353257	0.451909
CD14	Immune	Macrophages	-0.191732	-0.239397	Labeled	Down_FDRFC	NS	-0.341074	0.0268729	1.57069	-0.101599	0.627423	0.20244
CD163	Immune	Macrophages	-0.514779	-0.543615	Labeled	Down_FDRFC	Down_FDRFC	-0.592035	0.000217025	3.66349	-0.707744	0.00119827	2.92144
CD248	Non_Immune	Fibroblasts	-0.788555	-0.234445	Labeled	Down_FDRFC	Down_FDRFC	-0.761349	0.000458926	3.33826	-0.763162	0.000163404	3.78674
CD74	Immune	Other_markers	0.673412	-0.0504558	Labeled	Up_FDRFC	Up_FDRFC	0.324519	0.00996886	2.00135	0.512189	0.0115598	1.93705
CD8A	Immune	T_cells	-0.236759	-0.396295	Labeled	NS	Down_FDRFC	-0.106332	0.560034	0.251785	-0.376849	0.0459566	1.33765
CD93	Non_Immune	Endothelial_cells	-0.740786	-0.0132789	Not labeled	NS	Down_FDRFC	-0.260886	0.0449043	1.34771	-0.459604	0.000879697	3.05567
CDH19	Non_Immune	Enteric_glia	-0.619897	-0.215018	Labeled	NS	Down_FDRFC	-0.236096	0.32578	0.487076	-1.00188	0.000344905	3.4623
CFI	Non_Immune	Endothelial_cells	-0.668569	0.152779	Not labeled	Down_FDRFC	Down_FDRFC	-0.463446	0.0410107	1.3871	-0.59541	0.00970136	2.01317
CFL2	Non_Immune	Smooth_muscle_cells	-0.189961	0.826874	Not labeled	NS	NS	-0.0892132	0.691772	0.160037	0.0467695	0.871813	0.0595766
CFP	Immune	Macrophages	-0.55374	0.173456	Not labeled	Down_FDRFC	Down_FDRFC	-0.537357	0.0181042	1.74222	-0.487033	0.0426603	1.36998
CHL1	Non_Immune	Enteric_glia	-0.609955	0.0535456	Not labeled	NS	Down_FDRFC	-0.209765	0.155729	0.80763	-0.54903	0.00364395	2.43843
CMA1	Immune	Mast_cells	-0.415534	-0.0809153	Labeled	Down_FDRFC	NS	-0.432304	0.0239472	1.62074	-0.269477	0.399484	0.3985
CNN1	Non_Immune	Smooth_muscle_cells	0.131319	0.864135	Labeled	NS	NS	0.160124	0.500349	0.300727	0.485727	0.0778599	1.10869
CNTN1	Non_Immune	Fibroblasts	-0.209513	0.780843	Not labeled	NS	NS	0.0441073	0.830622	0.0805967	0.144247	0.581123	0.235732
COL12A1	Core_matrisome	Collagens	0.383405	0.464499	Not labeled	Up_FDRFC	Up_FDRFC	0.500972	0.0177727	1.75025	0.618037	0.00949449	2.02253
COL15A1	Core_matrisome	Collagens	0.450264	0.573134	Not labeled	NS	Up_FDRFC	0.323094	0.0631769	1.19944	0.726949	0.00213496	2.67061
COL16A1	Core_matrisome	Collagens	-0.476385	0.169902	Not labeled	NS	NS	-0.410997	0.0716586	1.14473	-0.411273	0.0763467	1.11721
COL1A1	Core_matrisome	Collagens	-0.577402	-0.229878	Not labeled	Down_FDRFC	Down_FDRFC	-1.15983	0.00095808	3.0186	-0.929237	0.0458489	1.33867
COL1A2	Core_matrisome	Collagens	-0.735299	-0.304679	Labeled	Down_FDRFC	Down_FDRFC	-1.08495	0.000635629	3.1968	-1.08242	0.00221713	2.65421
COL21A1	Core_matrisome	Collagens	-0.81534	-0.194352	Not labeled	Down_FDRFC	Down_FDRFC	-0.813534	0.00962024	2.01681	-1.62591	6.2182e-05	4.20634
COL3A1	Core_matrisome	Collagens	-0.630054	-0.294488	Labeled	Down_FDRFC	Down_FDRFC	-0.953231	0.0028725	2.54174	-0.909953	0.0174022	1.7594
COL4A1	Core_matrisome	Collagens	-0.384823	0.320543	Not labeled	NS	NS	-0.204414	0.232261	0.634024	-0.184794	0.41787	0.378959
COL4A6	Core_matrisome	Collagens	-0.843703	-0.199753	Not labeled	Down_FDRFC	Down_FDRFC	-0.865022	0.00596811	2.22416	-1.69847	2.5242e-06	5.59788
COL5A2	Core_matrisome	Collagens	-0.705278	-0.210997	Not labeled	Down_FDRFC	Down_FDRFC	-1.17901	0.00124639	2.90435	-0.939054	0.00434129	2.36238
COL6A1	Core_matrisome	Collagens	-0.685485	0.274516	Not labeled	Down_FDRFC	Down_FDRFC	-0.449794	0.0303462	1.51789	-0.560082	0.02307	1.63695
COL6A2	Core_matrisome	Collagens	-0.63758	0.296222	Not labeled	Down_FDRFC	NS	-0.412772	0.023003	1.63821	-0.47446	0.0504748	1.29693
COL6A3	Core_matrisome	Collagens	-0.69675	0.291524	Not labeled	Down_FDRFC	Down_FDRFC	-0.45801	0.0148033	1.82964	-0.475509	0.0328333	1.48369
COLEC12	Non_Immune	Fibroblasts	-0.579799	-0.31493	Not labeled	Down_FDRFC	Down_FDRFC	-0.358208	0.00807677	2.09276	-0.577261	0.00147351	2.83165
CORO1A	Immune	Macrophages	0.914252	-0.108705	Labeled	Up_FDRFC	Up_FDRFC	0.886841	0.00109659	2.95996	0.981728	0.000265496	3.57594
CORO1C	Non_Immune	Smooth_muscle_cells	0.252772	0.866633	Not labeled	NS	Up_FDRFC	0.211891	0.256524	0.590872	0.452441	0.0280343	1.55231
CPA3	Immune	Mast_cells	-0.462491	-0.121068	Labeled	Down_FDRFC	NS	-0.594304	0.00357375	2.44688	-0.552752	0.174186	0.758986
CPQ	Non_Immune	Fibroblasts	-0.876259	-0.0134574	Not labeled	Down_FDRFC	Down_FDRFC	-0.632548	0.00588038	2.23059	-0.984049	0.000312781	3.50476
CSPG4	Non_Immune	Smooth_muscle_cells	-0.627836	0.340765	Not labeled	Down_FDRFC	Down_FDRFC	-0.398491	0.0450663	1.34615	-0.53058	0.0281726	1.55017
CSRP1	Non_Immune	Smooth_muscle_cells	-0.104186	0.633088	Not labeled	NS	NS	-0.0418108	0.84536	0.0729582	0.138985	0.612267	0.213059
CST3	Non_Immune	Fibroblasts	-0.493853	-0.139311	Not labeled	NS	Down_FDRFC	-0.128044	0.306501	0.513569	-0.423571	0.0358574	1.44542
CTHRC1	Core_matrisome	ECM Glycoproteins	0.847383	0.157672	Labeled	Up_FDRFC	Up_FDRFC	0.818668	0.000314809	3.50195	1.15442	2.19298e-05	4.65896
CTSD	Immune	Macrophages	-0.314902	-0.306256	Not labeled	Down_FDRFC	NS	-0.479612	0.0308976	1.51008	-0.36252	0.128905	0.88973
CTSS	Immune	Macrophages	0.513846	-0.376849	Not labeled	NS	NS	0.0949923	0.784683	0.105306	0.796825	0.0535261	1.27143
DCN	Core_matrisome	Proteoglycans	-0.74156	-0.106595	Labeled	Down_FDRFC	Down_FDRFC	-0.838575	0.000459281	3.33792	-1.03206	0.00239476	2.62074
DEF6	Immune	T_cells	0.865566	-0.180975	Not labeled	Up_FDRFC	Up_FDRFC	0.605897	0.00234626	2.62962	0.679058	0.00129593	2.88742
DES	Non_Immune	Smooth_muscle_cells	0.120478	0.807368	Labeled	NS	NS	0.140003	0.490228	0.309602	0.390719	0.0645535	1.19008
DOCK2	Immune	Macrophages	0.822438	-0.03348	Labeled	Up_FDRFC	Up_FDRFC	0.337254	0.042424	1.37239	0.644755	0.000825017	3.08354
DPT	Core_matrisome	ECM Glycoproteins	-0.759433	-0.106753	Not labeled	Down_FDRFC	Down_FDRFC	-0.753122	0.000602171	3.22028	-1.31771	0.000464786	3.33275
DPYSL3	Non_Immune	Smooth_muscle_cells	-0.0619389	0.830489	Not labeled	NS	NS	0.078277	0.357143	0.447158	0.0463508	0.782248	0.106656
DSTN	Non_Immune	Smooth_muscle_cells	-0.13954	0.687701	Not labeled	NS	NS	-0.0571111	0.812726	0.0900559	0.0783835	0.790479	0.10211
DTNA	Non_Immune	Smooth_muscle_cells	-0.17527	0.689881	Not labeled	NS	NS	-0.055127	0.801928	0.0958647	0.114675	0.659925	0.180506
DYSF	Non_Immune	Endothelial_cells	-0.830131	0.0792154	Not labeled	Down_FDRFC	Down_FDRFC	-0.530644	0.000458926	3.33826	-0.521664	6.2182e-05	4.20634
ECM1	Core_matrisome	ECM Glycoproteins	-0.435345	0.310423	Not labeled	NS	NS	-0.233027	0.214147	0.669288	-0.193206	0.341717	0.466333
EFEMP1	Core_matrisome	ECM Glycoproteins	0.49092	0.445988	Not labeled	Up_FDRFC	Up_FDRFC	0.427552	0.0325331	1.48767	0.846807	0.000111808	3.95153
EHD2	Non_Immune	Smooth_muscle_cells	-0.839607	0.219634	Not labeled	Down_FDRFC	Down_FDRFC	-0.459313	0.00590518	2.22877	-0.453456	0.00606227	2.21736
EHD4	Non_Immune	Endothelial_cells	-0.856434	-0.378688	Not labeled	Down_FDRFC	Down_FDRFC	-0.454677	7.00617e-05	4.15452	-0.621473	1.73823e-06	5.75989
ELMO1	Non_Immune	Endothelial_cells	0.46593	-0.441025	Not labeled	NS	NS	0.215126	0.0948522	1.02295	0.181869	0.271991	0.565446
EMILIN1	Core_matrisome	ECM Glycoproteins	0.477121	0.537014	Not labeled	Up_FDRFC	Up_FDRFC	0.387337	0.0211322	1.67506	0.562685	0.00124839	2.90365
EML1	Non_Immune	Smooth_muscle_cells	-0.82715	0.293719	Not labeled	Down_FDRFC	Down_FDRFC	-0.514014	0.00616571	2.21002	-0.645507	0.00187195	2.72771
ENO2	Non_Immune	Other_markers (neurons)	-0.402343	0.387216	Labeled	NS	NS	-0.0162481	0.912534	0.0397512	-0.144172	0.50027	0.300796
EPB42	Non_Immune	RBC	-0.903397	-0.26305	Labeled	Down_FDRFC	Down_FDRFC	-2.16434	0.000453573	3.34335	-3.09387	2.31714e-07	6.63505
EPX	Immune	Other	0.525478	-0.0366793	Labeled	NS	NS	0.639953	0.0676025	1.17004	0.752035	0.145485	0.837181
ESAM	Non_Immune	Endothelial_cells	-0.781061	-0.143578	Labeled	Down_FDRFC	Down_FDRFC	-0.391964	0.015996	1.79599	-0.581142	0.00376357	2.4244
ESYT1	Non_Immune	Smooth_muscle_cells	-0.668609	-0.294409	Not labeled	NS	Down_FDRFC	-0.274643	0.0924644	1.03403	-0.621579	0.00186825	2.72856
F13A1	Immune	Macrophages	-0.510127	-0.290455	Not labeled	Down_FDRFC	Down_FDRFC	-0.595117	0.00219209	2.65914	-0.578159	0.0171501	1.76573
FBLN1	Core_matrisome	ECM Glycoproteins	0.541496	0.55026	Not labeled	Up_FDRFC	Up_FDRFC	0.599858	0.00160661	2.79409	0.804756	0.000312781	3.50476
FBLN2	Core_matrisome	ECM Glycoproteins	-0.720818	-0.180653	Not labeled	NS	Down_FDRFC	-0.218572	0.106256	0.973645	-1.06573	5.83632e-05	4.23386
FBLN5	Core_matrisome	ECM Glycoproteins	0.330213	0.415006	Not labeled	NS	Up_FDRFC	-0.00927586	0.964309	0.0157838	0.842183	7.07435e-05	4.15031
FBN1	Core_matrisome	ECM Glycoproteins	-0.861522	-0.118886	Not labeled	Down_FDRFC	Down_FDRFC	-0.716933	0.00110297	2.95743	-1.10799	2.1664e-05	4.66426
FBN2	Core_matrisome	ECM Glycoproteins	0.474501	0.419145	Not labeled	Up_FDRFC	Up_FDRFC	1.10044	0.00200394	2.69812	1.32376	0.00014209	3.84743
FBN3	Core_matrisome	ECM Glycoproteins	-0.749814	-0.148383	Not labeled	Down_FDRFC	Down_FDRFC	-0.608933	0.00649971	2.18711	-1.05876	0.000124731	3.90402
FCGBP	Immune	Macrophages	-0.617176	-0.180311	Not labeled	Down_FDRFC	Down_FDRFC	-2.1322	0.00881938	2.05456	-1.72172	0.0484612	1.31461
FCHO1	Immune	T_cells	0.579028	-0.0744093	Not labeled	Up_FDRFC	Up_FDRFC	0.513449	0.00590631	2.22868	0.832066	0.0103705	1.9842
FERMT2	Non_Immune	Smooth_muscle_cells	0.0753646	0.77969	Not labeled	NS	NS	0.0602677	0.714484	0.146007	0.242516	0.241642	0.616828
FERMT3	Immune	Macrophages	0.513298	-0.516455	Not labeled	NS	NS	0.196764	0.0360869	1.44265	0.0841995	0.635392	0.196958
FGA	Core_matrisome	ECM Glycoproteins	-0.714725	-0.201163	Not labeled	Down_FDRFC	Down_FDRFC	-0.739302	0.00881938	2.05456	-1.20523	8.36454e-05	4.07756
FGB	Core_matrisome	ECM Glycoproteins	-0.717645	-0.215732	Not labeled	Down_FDRFC	Down_FDRFC	-0.792522	0.00711156	2.14803	-1.18513	0.000111808	3.95153
FGG	Core_matrisome	ECM Glycoproteins	-0.660071	-0.231111	Not labeled	Down_FDRFC	Down_FDRFC	-0.81595	0.0162861	1.78818	-1.30079	0.000353435	3.45169
FHL1	Non_Immune	Smooth_muscle_cells	-0.405815	0.69867	Not labeled	NS	NS	-0.297591	0.166531	0.778506	-0.129909	0.690446	0.16087
FKBP9	Non_Immune	Fibroblasts	0.407584	-0.104149	Not labeled	NS	NS	0.210131	0.0334442	1.47568	0.185179	0.166455	0.778703
FLNA	Non_Immune	Smooth_muscle_cells	-0.0547542	0.939463	Not labeled	NS	NS	0.0811892	0.651916	0.185808	0.206034	0.278522	0.555141
FLNC	Non_Immune	Smooth_muscle_cells	0.244421	0.853456	Not labeled	NS	Up_FDRFC	0.203878	0.290754	0.536475	0.524188	0.0112617	1.9484
FMOD	Core_matrisome	Proteoglycans	0.578389	0.25207	Labeled	Up_FDRFC	Up_FDRFC	0.544291	0.00120692	2.91832	1.10606	0.000375254	3.42567
FNBP1	Non_Immune	Smooth_muscle_cells	0.689893	0.432282	Not labeled	Up_FDRFC	Up_FDRFC	0.386968	0.0119895	1.9212	0.858054	6.16302e-06	5.21021
GANAB	Immune	Macrophages	0.608574	-0.155519	Not labeled	NS	Up_FDRFC	0.246185	0.0450332	1.34647	0.323573	0.0264141	1.57816
GATM	Non_Immune	Enteric_glia	-0.5281	-0.345647	Not labeled	Down_FDRFC	Down_FDRFC	-0.352281	0.0391751	1.40699	-0.641875	0.00172164	2.76406
GIMAP1	Non_Immune	Endothelial_cells	-0.516039	-0.454132	Not labeled	NS	Down_FDRFC	-0.28331	0.0294668	1.53067	-0.384926	0.0108738	1.96362
GIMAP4	Non_Immune	Endothelial_cells	0.191758	-0.569581	Not labeled	NS	NS	-0.0218312	0.905136	0.0432862	-0.00760226	0.980333	0.00862622
GIMAP8	Non_Immune	Endothelial_cells	0.043691	-0.501853	Not labeled	NS	NS	-0.155484	0.137919	0.860375	-0.0888813	0.661814	0.179264
GPNMB	Non_Immune	Fibroblasts	-0.496154	-0.120819	Not labeled	NS	Down_FDRFC	-0.5075	0.0909171	1.04135	-0.703171	0.0286815	1.5424
GRB2	Non_Immune	Smooth_muscle_cells	0.751791	0.0510802	Not labeled	NS	Up_FDRFC	0.207382	0.0460371	1.33689	0.377729	0.000690239	3.161
GRN	Immune	Macrophages	-0.294122	-0.275932	Not labeled	Down_FDRFC	NS	-0.386538	0.0345664	1.46135	-0.246612	0.171347	0.766122
GSN	Non_Immune	Fibroblasts	-0.355372	0.641938	Not labeled	NS	NS	-0.0589351	0.642339	0.192235	-0.0480528	0.786444	0.104332
HAPLN3	Core_matrisome	Proteoglycans	0.586318	0.241539	Labeled	Up_FDRFC	Up_FDRFC	0.715177	0.00330527	2.48079	0.830837	0.00114232	2.94221
HBA1	Non_Immune	RBC	-0.89935	-0.206503	Labeled	Down_FDRFC	Down_FDRFC	-2.15023	0.00041834	3.37847	-3.19783	8.37625e-08	7.07695
HBB	Non_Immune	RBC	-0.904206	-0.225457	Labeled	Down_FDRFC	Down_FDRFC	-1.94532	0.00044056	3.35599	-2.99391	8.37625e-08	7.07695
HBD	Non_Immune	RBC	-0.890949	-0.236388	Labeled	Down_FDRFC	Down_FDRFC	-1.94736	0.000346831	3.45988	-2.85181	8.37625e-08	7.07695
HK3	Immune	Macrophages	0.591626	-0.280357	Not labeled	NS	NS	0.252982	0.0429374	1.36716	0.306596	0.1817	0.740645
HMCN2	Core_matrisome	ECM Glycoproteins	-0.258811	0.444472	Not labeled	NS	NS	-0.134111	0.502403	0.298948	-0.00225476	0.993841	0.00268324
HSPA12A	Non_Immune	Enteric_glia	-0.81862	-0.235484	Not labeled	Down_FDRFC	Down_FDRFC	-0.525631	0.00392658	2.40599	-0.806099	4.03354e-05	4.39431
HSPA12B	Non_Immune	Endothelial_cells	-0.892776	-0.215348	Not labeled	Down_FDRFC	Down_FDRFC	-0.792198	0.000254851	3.59371	-1.01041	1.52075e-06	5.81794
HSPB1	Non_Immune	Smooth_muscle_cells	-0.555563	0.693081	Not labeled	NS	NS	-0.128669	0.172496	0.763222	-0.127074	0.261706	0.582186
HSPB7	Non_Immune	Smooth_muscle_cells	0.392848	0.559763	Not labeled	Up_FDRFC	Up_FDRFC	0.41597	0.020115	1.69648	0.619338	0.00641504	2.1928
HSPB8	Non_Immune	Smooth_muscle_cells	-0.0474854	0.72717	Not labeled	NS	NS	-0.0193606	0.91546	0.0383607	0.205792	0.230815	0.636736
HSPG2	Core_matrisome	Proteoglycans	-0.201027	0.755468	Not labeled	NS	NS	0.0368345	0.794206	0.100067	0.0844809	0.649376	0.187504
HTRA1	Non_Immune	Fibroblasts	0.266805	0.189584	Not labeled	Up_FDRFC	NS	0.779569	0.0031106	2.50716	0.129654	0.657347	0.182205
ICAM1	Immune	Other_markers	0.696967	-0.120475	Labeled	Up_FDRFC	Up_FDRFC	0.420997	0.00062603	3.20341	0.430701	0.00305946	2.51436
IDH2	Non_Immune	Smooth_muscle_cells	0.677045	0.310034	Not labeled	Up_FDRFC	Up_FDRFC	0.343901	0.011205	1.95059	0.66325	0.000200708	3.69744
IFI16	Non_Immune	Endothelial_cells	0.629217	-0.0565877	Not labeled	Up_FDRFC	NS	0.315517	0.0483823	1.31531	0.548799	0.062341	1.20523
IGFALS	Core_matrisome	ECM Glycoproteins	-0.556359	0.0480542	Not labeled	Down_FDRFC	NS	-0.446153	0.0219808	1.65796	-0.417745	0.176862	0.752367
IGHG3	Immune	Plasma_cells	0.333412	0.395908	Labeled	Up_FDRFC	Up_FDRFC	0.534156	0.0204609	1.68907	1.00357	0.0281379	1.55071
ILK	Non_Immune	Smooth_muscle_cells	-0.212602	0.524841	Not labeled	NS	NS	-0.0799807	0.633467	0.198276	0.0720662	0.712398	0.147277
IRAG1	Non_Immune	Smooth_muscle_cells	-0.529225	0.540992	Not labeled	NS	NS	-0.138837	0.30412	0.516955	-0.192975	0.178197	0.749099
ITGA1	Non_Immune	Endothelial_cells	-0.381336	0.671601	Not labeled	NS	NS	-0.231921	0.132036	0.879309	-0.0620562	0.763979	0.116919
ITGA8	Non_Immune	Smooth_muscle_cells	0.316137	0.783164	Not labeled	NS	Up_FDRFC	0.491832	0.0990429	1.00418	0.871028	0.00885858	2.05264
ITGAL	Immune	T_cells	0.771194	-0.176836	Labeled	Up_FDRFC	Up_FDRFC	0.605722	0.0100877	1.99621	0.785536	0.00119827	2.92144
ITGB2	Immune	Macrophages	0.777814	-0.264463	Labeled	Up_FDRFC	Up_FDRFC	0.513507	0.00942737	2.02561	0.583231	0.0171501	1.76573
ITIH3	Non_Immune	Smooth_muscle_cells	-0.446619	-0.153894	Not labeled	NS	Down_FDRFC	-0.332138	0.191589	0.717629	-0.891594	0.0283205	1.5479
ITIH5	Non_Immune	Fibroblasts	-0.213436	0.800046	Not labeled	NS	NS	-0.0123167	0.959962	0.0177459	0.093562	0.716297	0.144907
KANK3	Non_Immune	Endothelial_cells	-0.643831	-0.319059	Not labeled	Down_FDRFC	Down_FDRFC	-0.366333	0.00160661	2.79409	-0.317077	0.0228948	1.64026
L1CAM	Non_Immune	Enteric_glia	-0.652582	-0.201917	Labeled	NS	Down_FDRFC	-0.231494	0.16974	0.770215	-0.730162	0.000616414	3.21013
LAMA2	Core_matrisome	ECM Glycoproteins	-0.668984	-0.0504607	Not labeled	Down_FDRFC	Down_FDRFC	-0.496046	0.0068413	2.16486	-0.586453	0.00681447	2.16657
LAMA4	Core_matrisome	ECM Glycoproteins	-0.0788678	0.747202	Not labeled	NS	NS	-0.119623	0.509497	0.292858	0.29173	0.174186	0.758986
LAMA5	Core_matrisome	ECM Glycoproteins	-0.681206	0.221249	Not labeled	NS	Down_FDRFC	-0.0682671	0.598689	0.222799	-0.476576	0.00564131	2.24862
LAMB2	Core_matrisome	ECM Glycoproteins	-0.541473	0.575507	Not labeled	NS	NS	-0.139103	0.409339	0.387917	-0.241748	0.221383	0.654856
LAMC1	Core_matrisome	ECM Glycoproteins	-0.433191	0.649596	Not labeled	NS	NS	-0.068609	0.626522	0.203064	-0.115196	0.522805	0.28166
LCP1	Immune	Macrophages	0.784839	-0.0816255	Not labeled	Up_FDRFC	Up_FDRFC	0.481904	0.012842	1.89137	0.709991	0.00198565	2.7021
LDB3	Non_Immune	Smooth_muscle_cells	-0.721964	0.157434	Not labeled	NS	Down_FDRFC	-0.213144	0.0983987	1.00701	-0.487228	0.00198775	2.70164
LMCD1	Non_Immune	Endothelial_cells	0.359121	0.728387	Not labeled	NS	Up_FDRFC	0.241979	0.139156	0.856499	0.559827	0.0130616	1.884
LMOD1	Non_Immune	Smooth_muscle_cells	-0.252497	0.819933	Not labeled	NS	NS	-0.104987	0.514046	0.288998	0.0860963	0.656036	0.183072
LPP	Non_Immune	Smooth_muscle_cells	0.0868386	0.885213	Not labeled	NS	NS	0.138174	0.453623	0.343305	0.301516	0.19101	0.718943
LRG1	Core_matrisome	ECM Glycoproteins	-0.574975	-0.182924	Not labeled	NS	Down_FDRFC	-0.395314	0.240296	0.619254	-1.2583	0.00273192	2.56353
LRRC32	Non_Immune	Endothelial_cells	-0.621977	-0.482891	Not labeled	Down_FDRFC	Down_FDRFC	-0.683912	0.00958073	2.0186	-1.22371	7.33004e-05	4.13489
LRRN4CL	Non_Immune	Fibroblasts	-0.729236	0.12808	Not labeled	Down_FDRFC	Down_FDRFC	-0.383598	0.00922468	2.03505	-0.374265	0.0403031	1.39466
LSAMP	Non_Immune	Fibroblasts	0.531871	0.306915	Labeled	Up_FDRFC	Up_FDRFC	0.312641	0.00939895	2.02692	0.397223	0.0142163	1.84721
LTBP1	Core_matrisome	ECM Glycoproteins	0.69492	0.483166	Labeled	Up_FDRFC	Up_FDRFC	0.948475	0.000314809	3.50195	1.22734	5.42396e-07	6.26568
LTBP2	Core_matrisome	ECM Glycoproteins	0.229863	0.323123	Not labeled	Up_FDRFC	NS	0.578808	0.00766723	2.11536	0.193053	0.334994	0.474962
LUM	Core_matrisome	Proteoglycans	-0.658132	-0.0131033	Not labeled	Down_FDRFC	Down_FDRFC	-0.731625	0.00065496	3.18379	-0.692398	0.0236657	1.62588
LYVE1	Immune	Macrophages	-0.933086	-0.150179	Not labeled	Down_FDRFC	Down_FDRFC	-1.38788	0.000237274	3.62475	-1.83094	4.30289e-07	6.36624
MAP1A	Non_Immune	Fibroblasts	-0.661279	0.0631335	Not labeled	NS	Down_FDRFC	-0.279669	0.0181042	1.74222	-0.45829	0.00697279	2.15659
MATN2	Core_matrisome	ECM Glycoproteins	-0.454471	0.270044	Not labeled	NS	NS	-0.0924557	0.438627	0.357904	-0.215489	0.0830475	1.08067
MCAM	Non_Immune	Smooth_muscle_cells	-0.464153	0.791099	Not labeled	NS	NS	-0.165697	0.306427	0.513673	-0.112983	0.560786	0.251203
MFGE8	Core_matrisome	ECM Glycoproteins	-0.532142	0.0582531	Not labeled	NS	Down_FDRFC	0.0793847	0.669445	0.174285	-1.08273	0.000183285	3.73687
MMP9	Immune	Neutrophils	-0.136767	-0.519682	Not labeled	NS	NS	-0.274607	0.40024	0.39768	-0.807161	0.135817	0.867044
MMRN2	Core_matrisome	ECM Glycoproteins	-0.905532	-0.163209	Labeled	Down_FDRFC	Down_FDRFC	-0.73968	3.81881e-05	4.41807	-0.927796	1.92703e-06	5.71511
MRC1	Immune	Macrophages	-0.585429	-0.618982	Labeled	Down_FDRFC	Down_FDRFC	-0.670262	0.00618315	2.20879	-0.913992	0.000140138	3.85345
MRGPRF	Non_Immune	Smooth_muscle_cells	-0.24685	0.791141	Not labeled	NS	NS	0.0404858	0.868386	0.0612872	0.0569609	0.831626	0.0800719
MXRA5	Core_matrisome	ECM Glycoproteins	0.884819	0.110724	Labeled	Up_FDRFC	Up_FDRFC	1.31171	0.000346831	3.45988	1.41889	1.03445e-05	4.98529
MXRA7	Non_Immune	Smooth_muscle_cells	-0.380886	0.481467	Not labeled	NS	NS	-0.257486	0.119389	0.923037	-0.0982454	0.742136	0.129516
MYADM	Non_Immune	Smooth_muscle_cells	-0.680585	0.438248	Not labeled	NS	NS	-0.262615	0.0776893	1.10964	-0.281147	0.0718889	1.14334
MYH10	Non_Immune	Fibroblasts	0.562057	0.145352	Labeled	Up_FDRFC	Up_FDRFC	0.317872	0.0383235	1.41654	0.497309	0.00183502	2.73636
MYH11	Non_Immune	Smooth_muscle_cells	-0.54671	0.635518	Not labeled	NS	NS	-0.242867	0.155268	0.808918	-0.226376	0.214091	0.669401
MYL6	Non_Immune	Smooth_muscle_cells	-0.449032	0.666135	Not labeled	NS	NS	-0.0900139	0.546394	0.262494	-0.167992	0.360153	0.443513
MYLK	Non_Immune	Smooth_muscle_cells	0.127669	0.865475	Not labeled	NS	NS	0.0616166	0.64715	0.188995	0.310172	0.0623585	1.2051
MYO1C	Non_Immune	Smooth_muscle_cells	-0.775538	0.478273	Not labeled	Down_FDRFC	Down_FDRFC	-0.336681	0.00902666	2.04447	-0.37877	0.0100192	1.99917
MYO1G	Immune	T_cells	0.509451	-0.293335	Not labeled	NS	NS	0.413072	0.11563	0.936931	0.493878	0.0963376	1.0162
MZB1	Immune	Plasma_cells	0.910458	0.0592136	Labeled	Up_FDRFC	Up_FDRFC	1.53448	0.00013283	3.8767	2.36184	8.37625e-08	7.07695
NAMPT	Immune	Neutrophils	0.59901	-0.0175653	Not labeled	Up_FDRFC	NS	0.776562	0.00359417	2.4444	0.705669	0.0829278	1.0813
NEFH	Non_Immune	Other_markers (neurons)	-0.458679	0.304784	Labeled	Down_FDRFC	NS	-0.369322	0.0352824	1.45244	-0.370284	0.163856	0.785537
NEGR1	Non_Immune	Fibroblasts	-0.791092	0.113672	Not labeled	Down_FDRFC	Down_FDRFC	-0.745254	0.00117662	2.92936	-0.700727	0.00608921	2.21544
NEXN	Non_Immune	Smooth_muscle_cells	-0.141107	0.623942	Not labeled	NS	NS	0.00547419	0.976105	0.0105035	0.102464	0.574521	0.240694
NID1	Core_matrisome	ECM Glycoproteins	-0.383846	0.516255	Not labeled	NS	NS	-0.112086	0.410078	0.387133	-0.067165	0.744422	0.128181
NID2	Core_matrisome	ECM Glycoproteins	0.0927711	0.654162	Not labeled	NS	NS	0.0535057	0.761832	0.118141	0.302969	0.110089	0.958255
NOS3	Non_Immune	Endothelial_cells	-0.725084	-0.234628	Labeled	Down_FDRFC	Down_FDRFC	-0.452635	0.00062603	3.20341	-0.513022	0.000893825	3.04875
NPNT	Core_matrisome	ECM Glycoproteins	-0.135113	0.575471	Not labeled	NS	NS	0.390382	0.0734157	1.13421	-0.114442	0.784088	0.105635
NPTN	Non_Immune	Smooth_muscle_cells	-0.559601	0.474124	Not labeled	NS	NS	-0.227757	0.104825	0.979537	-0.17414	0.277253	0.557123
NRXN1	Non_Immune	Enteric_glia	-0.513372	-0.234207	Not labeled	NS	Down_FDRFC	-0.189625	0.32385	0.489656	-0.492661	0.0261745	1.58212
NT5E	Non_Immune	Fibroblasts	0.568611	0.114437	Labeled	NS	Up_FDRFC	0.202565	0.033953	1.46912	0.373133	0.0077755	2.10927
NTN4	Core_matrisome	ECM Glycoproteins	-0.641638	0.271177	Not labeled	Down_FDRFC	NS	-0.582424	0.0132955	1.87629	-0.485514	0.0502116	1.2992
NTRK3	Non_Immune	Smooth_muscle_cells	-0.800318	-0.216829	Not labeled	Down_FDRFC	Down_FDRFC	-0.83955	0.00187355	2.72733	-1.37121	2.1664e-05	4.66426
NUP210	Immune	T_cells	0.844518	0.0483289	Not labeled	Up_FDRFC	Up_FDRFC	0.533375	0.000536935	3.27008	0.557216	2.30752e-05	4.63685
OGN	Core_matrisome	Proteoglycans	-0.673199	-0.0442152	Not labeled	Down_FDRFC	Down_FDRFC	-0.769575	0.00219386	2.65879	-0.898533	0.0101185	1.99488
OXCT1	Non_Immune	Smooth_muscle_cells	-0.29539	0.447699	Not labeled	NS	NS	-0.0138711	0.852077	0.0695212	-0.0243733	0.851653	0.0697371
PALLD	Non_Immune	Smooth_muscle_cells	0.0646171	0.76281	Not labeled	NS	NS	0.138967	0.296475	0.528012	0.202835	0.197139	0.705228
PAPLN	Core_matrisome	ECM Glycoproteins	0.553411	0.582622	Not labeled	Up_FDRFC	Up_FDRFC	0.459078	0.00304671	2.51617	0.705856	0.000513672	3.28931
PARVA	Non_Immune	Smooth_muscle_cells	-0.0277725	0.892057	Not labeled	NS	NS	0.0189048	0.898656	0.0464067	0.263954	0.0860272	1.06536
PDIA6	Immune	Macrophages	0.880782	0.000363817	Not labeled	Up_FDRFC	Up_FDRFC	0.576218	0.000602171	3.22028	0.78838	6.52411e-05	4.18548
PDLIM3	Non_Immune	Smooth_muscle_cells	0.242605	0.740953	Not labeled	NS	NS	0.233827	0.154737	0.810405	0.3842	0.07568	1.12102
PEA15	Non_Immune	Endothelial_cells	-0.122116	0.486493	Not labeled	NS	NS	-0.0547852	0.673434	0.171705	0.0536061	0.720825	0.14217
PFN1	Non_Immune	Smooth_muscle_cells	0.411115	0.372301	Not labeled	NS	Up_FDRFC	0.126534	0.315277	0.501308	0.337797	0.0426917	1.36966
PGM5	Non_Immune	Smooth_muscle_cells	-0.341751	0.848493	Not labeled	NS	NS	-0.163906	0.43458	0.36193	-0.0440215	0.86636	0.0623015
PLXDC2	Non_Immune	Fibroblasts	0.0216325	0.147049	Not labeled	NS	NS	0.243226	0.0377628	1.42294	-0.070775	0.572552	0.242185
PML	Non_Immune	Endothelial_cells	0.597259	-0.445361	Not labeled	NS	NS	0.206561	0.00447871	2.34885	0.165337	0.0806887	1.09319
POGLUT3	Non_Immune	Fibroblasts	-0.313617	-0.0249314	Not labeled	NS	NS	-0.179441	0.0265637	1.57571	-0.213161	0.204199	0.689947
PPP1R12A	Non_Immune	Smooth_muscle_cells	-0.173315	0.797582	Not labeled	NS	NS	-0.0102318	0.932426	0.0303857	0.0493478	0.723606	0.140498
PPP1R12B	Non_Immune	Smooth_muscle_cells	-0.239304	0.491183	Not labeled	NS	NS	-0.162171	0.453212	0.343699	0.101856	0.732563	0.135155
PPP2R1A	Non_Immune	Smooth_muscle_cells	-0.351305	0.414368	Not labeled	NS	NS	-0.034303	0.479992	0.318766	-0.0898623	0.281567	0.550418
PRELP	Core_matrisome	Proteoglycans	-0.60822	0.0499944	Not labeled	Down_FDRFC	NS	-0.495	0.00808906	2.0921	-0.532642	0.0871307	1.05983
PTPRC	Immune	T_cells	0.796469	-0.168537	Labeled	Up_FDRFC	Up_FDRFC	0.536943	0.00204309	2.68971	0.62862	0.00485458	2.31385
PYGM	Non_Immune	Smooth_muscle_cells	-0.853136	0.111031	Not labeled	Down_FDRFC	Down_FDRFC	-0.650854	0.00925903	2.03343	-0.792572	0.00280026	2.5528
RAB3IL1	Non_Immune	Fibroblasts	-0.399018	-0.379562	Not labeled	NS	Down_FDRFC	-0.295407	0.00420519	2.37621	-0.339198	0.0467408	1.3303
RASIP1	Non_Immune	Endothelial_cells	-0.784796	-0.341947	Not labeled	Down_FDRFC	Down_FDRFC	-0.434268	0.000130995	3.88275	-0.508588	0.00032233	3.4917
REEP1	Non_Immune	Smooth_muscle_cells	0.0181632	0.702265	Not labeled	NS	NS	-0.107388	0.520934	0.283217	0.366346	0.129579	0.887466
RSU1	Non_Immune	Smooth_muscle_cells	-0.380291	0.714961	Not labeled	NS	NS	-0.105579	0.408904	0.388379	-0.0324731	0.850196	0.0704812
S100A4	Non_Immune	Fibroblasts	-0.46032	0.288301	Not labeled	NS	NS	-0.0780803	0.453623	0.343305	-0.164436	0.281962	0.549809
SAMHD1	Immune	Macrophages	0.467348	-0.342028	Not labeled	NS	NS	0.126233	0.0806688	1.09329	0.103032	0.41054	0.386645
SEPTIN1	Immune	T_cells	0.886227	-0.137294	Not labeled	Up_FDRFC	Up_FDRFC	0.780169	0.000190276	3.72062	0.936529	7.10983e-05	4.14814
SEPTIN9	Non_Immune	Smooth_muscle_cells	-0.277727	0.549155	Not labeled	NS	NS	-0.0735029	0.305493	0.514998	0.0176285	0.851533	0.0697984
SERPINA1	Immune	Neutrophils	-0.524377	0.0719454	Not labeled	NS	Down_FDRFC	-0.439846	0.200921	0.696975	-1.11899	0.00956328	2.01939
SGCD	Non_Immune	Fibroblasts	0.314249	0.802312	Not labeled	NS	Up_FDRFC	0.29387	0.11563	0.936931	0.650178	0.00366797	2.43557
SH3BGRL	Non_Immune	Smooth_muscle_cells	-0.291366	0.724797	Not labeled	NS	NS	-0.0376716	0.727198	0.138347	0.0298688	0.827108	0.082438
SIGLEC1	Immune	Macrophages	-0.614254	-0.320566	Labeled	Down_FDRFC	Down_FDRFC	-0.81012	7.83214e-05	4.10612	-0.832794	0.00270519	2.5678
SLIT3	Core_matrisome	ECM Glycoproteins	-0.298964	-0.262245	Not labeled	Down_FDRFC	NS	-0.303008	0.00973537	2.01165	-0.258694	0.160599	0.794257
SLMAP	Non_Immune	Smooth_muscle_cells	-0.228179	0.752562	Not labeled	NS	NS	-0.142947	0.453426	0.343493	0.0414312	0.869208	0.0608762
SMTN	Non_Immune	Smooth_muscle_cells	0.170567	0.765989	Not labeled	NS	NS	0.249393	0.103329	0.985778	0.269592	0.128691	0.890453
SORBS1	Non_Immune	Smooth_muscle_cells	0.0938653	0.849113	Not labeled	NS	NS	0.0867473	0.635971	0.196563	0.390502	0.0584796	1.233
SPON1	Core_matrisome	ECM Glycoproteins	-0.46659	0.662918	Not labeled	NS	NS	-0.14781	0.437357	0.359163	-0.0691293	0.758266	0.120178
SSC5D	Non_Immune	Fibroblasts	-0.600852	0.197451	Not labeled	NS	NS	-0.118448	0.516209	0.287174	-0.579531	0.0893761	1.04878
STAB1	Immune	Macrophages	-0.716551	-0.441594	Not labeled	Down_FDRFC	Down_FDRFC	-0.590539	0.000182525	3.73868	-0.801174	0.000124731	3.90402
STEAP4	Non_Immune	Endothelial_cells	-0.477789	-0.284342	Not labeled	Down_FDRFC	Down_FDRFC	-0.494775	0.0024067	2.61858	-0.408864	0.0158802	1.79915
STOM	Non_Immune	Endothelial_cells	-0.798299	-0.205698	Not labeled	Down_FDRFC	Down_FDRFC	-0.37971	0.00478547	2.32008	-0.704051	7.23287e-06	5.14069
SWAP70	Non_Immune	Endothelial_cells	-0.224756	-0.551464	Not labeled	NS	NS	-0.137929	0.0603699	1.21918	-0.139848	0.166977	0.777344
SYNPO2	Non_Immune	Smooth_muscle_cells	0.0691088	0.844422	Not labeled	NS	NS	0.0275587	0.905136	0.0432862	0.360179	0.101257	0.994575
TAGLN	Non_Immune	Smooth_muscle_cells	0.143545	0.898755	Labeled	NS	NS	0.169142	0.408277	0.389045	0.421271	0.0778599	1.10869
TBXAS1	Immune	Macrophages	-0.220548	-0.774788	Not labeled	NS	NS	-0.166095	0.197118	0.705274	-0.287331	0.0695304	1.15783
TES	Non_Immune	Smooth_muscle_cells	0.218926	0.836992	Not labeled	NS	Up_FDRFC	0.364459	0.0916782	1.03773	0.467517	0.0439225	1.35731
TGFB1I1	Non_Immune	Smooth_muscle_cells	-0.272316	0.650722	Not labeled	NS	NS	-0.194748	0.176491	0.753276	-0.00642229	0.982989	0.0074513
TGFBI	Core_matrisome	ECM Glycoproteins	-0.619709	0.310833	Not labeled	NS	NS	-0.25349	0.0383844	1.41585	-0.420629	0.0648277	1.18824
THBS3	Core_matrisome	ECM Glycoproteins	-0.260985	0.455164	Not labeled	NS	NS	0.0469912	0.789645	0.102568	-0.0562079	0.838251	0.0766257
TIE1	Non_Immune	Endothelial_cells	-0.460651	-0.402485	Not labeled	Down_FDRFC	Down_FDRFC	-0.517233	0.000445454	3.3512	-0.564447	0.00998453	2.00067
TIMP2	Non_Immune	Fibroblasts	0.487563	0.484296	Labeled	Up_FDRFC	Up_FDRFC	0.535605	0.0232901	1.63283	0.616724	0.00759188	2.11965
TLN1	Non_Immune	Smooth_muscle_cells	-0.179517	0.82565	Not labeled	NS	NS	0.00204767	0.987088	0.00564393	0.069838	0.599289	0.222364
TNC	Core_matrisome	ECM Glycoproteins	0.741927	0.553229	Labeled	Up_FDRFC	Up_FDRFC	1.23582	0.000346831	3.45988	1.56876	7.88573e-07	6.10316
TNS1	Non_Immune	Smooth_muscle_cells	-0.437111	0.663098	Not labeled	NS	NS	-0.136733	0.368285	0.433816	-0.075069	0.689749	0.161309
TNXB	Core_matrisome	ECM Glycoproteins	-0.766292	0.234979	Not labeled	Down_FDRFC	Down_FDRFC	-0.613605	0.0024067	2.61858	-0.687776	0.01766	1.75301
TPM1	Non_Immune	Smooth_muscle_cells	0.0245597	0.891037	Not labeled	NS	NS	0.0591926	0.781016	0.10734	0.331842	0.15621	0.806292
TPM2	Non_Immune	Smooth_muscle_cells	0.0614195	0.767377	Not labeled	NS	NS	0.148123	0.376797	0.423892	0.247488	0.290797	0.53641
TPSAB1	Immune	Mast_cells	-0.445035	0.0451472	Labeled	NS	NS	-0.2725	0.042424	1.37239	-0.586581	0.160219	0.795287
TUBA1A	Non_Immune	Smooth_muscle_cells	-0.596194	0.204884	Not labeled	NS	Down_FDRFC	-0.199927	0.0467207	1.33049	-0.400404	0.00479482	2.31923
TUBB6	Non_Immune	Smooth_muscle_cells	-0.504024	0.293857	Not labeled	NS	NS	-0.147726	0.208468	0.680962	-0.240611	0.0777277	1.10942
VASP	Non_Immune	Smooth_muscle_cells	0.376876	0.462954	Not labeled	NS	NS	0.0252206	0.762923	0.117519	0.186513	0.0636741	1.19604
VCAN	Core_matrisome	Proteoglycans	0.512286	0.390252	Labeled	Up_FDRFC	Up_FDRFC	0.790587	0.000149252	3.82608	0.597631	0.00140669	2.8518
VCL	Non_Immune	Smooth_muscle_cells	-0.251468	0.763524	Not labeled	NS	NS	-0.0623165	0.685934	0.163718	0.0711823	0.710156	0.148646
VNN2	Immune	Neutrophils	0.353941	-0.444764	Not labeled	Up_FDRFC	NS	0.389938	0.0443957	1.35266	0.315587	0.338847	0.469997
VTN	Core_matrisome	ECM Glycoproteins	-0.700004	0.093573	Not labeled	NS	Down_FDRFC	-0.356114	0.087356	1.05871	-0.952011	0.00129365	2.88818
VWA1	Core_matrisome	ECM Glycoproteins	-0.520405	0.349008	Not labeled	NS	NS	-0.260552	0.0500135	1.30091	-0.194717	0.191704	0.71737
VWA5A	Core_matrisome	ECM Glycoproteins	-0.526483	0.0107527	Not labeled	NS	NS	-0.215238	0.0185085	1.73263	-0.265533	0.0631601	1.19956
VWF	Core_matrisome	ECM Glycoproteins	-0.800721	-0.293154	Labeled	Down_FDRFC	Down_FDRFC	-1.02325	0.000182879	3.73784	-1.17388	2.30752e-05	4.63685
WARS1	Non_Immune	Endothelial_cells	0.84087	-0.168176	Not labeled	Up_FDRFC	Up_FDRFC	0.48917	0.0107728	1.96767	0.667265	0.00144937	2.83882
WDR1	Non_Immune	Smooth_muscle_cells	0.271332	0.745432	Not labeled	NS	NS	0.161682	0.116012	0.935497	0.230295	0.145864	0.836051
ZYX	Non_Immune	Smooth_muscle_cells	0.190207	0.675486	Not labeled	NS	NS	0.083491	0.490309	0.30953	0.214717	0.123178	0.909467
IGHA1	Immune	Plasma_cells	-0.0307845	0.385109	Labeled	NS	NS	-0.272928	0.305637	0.514794	0.401091	0.268761	0.570633
IGHG2	Immune	Plasma_cells	0.155163	0.100706	Labeled	NS	NS	0.0187414	0.940033	0.0268569	0.585268	0.277565	0.556635
IGHG4	Immune	Plasma_cells	-0.0537564	0.00868595	Labeled	NS	NS	0.459018	0.20988	0.67803	-0.68396	0.33746	0.471777
IGHM	Immune	Plasma_cells	-0.278164	-0.0317639	Labeled	NS	NS	-0.365872	0.159302	0.797779	-0.219716	0.650304	0.186883
IGKC	Immune	Plasma_cells	0.151561	0.172694	Labeled	NS	NS	0.0822323	0.736	0.133122	0.443231	0.249964	0.602123
JCHAIN	Immune	Plasma_cells	0.103594	0.154847	Labeled	NS	NS	-0.0868226	0.716003	0.145085	0.545782	0.16817	0.774253
NEFL	Non_Immune	Other_markers (neurons)	-0.457744	-0.0787917	Labeled	NS	NS	-0.476933	0.079879	1.09757	-0.608514	0.0918229	1.03705
NEFM	Non_Immune	Other_markers (neurons)	-0.313742	-0.0136122	Labeled	NS	NS	-0.189141	0.358745	0.445214	-0.238498	0.477815	0.32074
PECAM1	Non_Immune	Endothelial_cells	0.165769	-0.244142	Labeled	NS	NS	0.132381	0.476113	0.32229	0.0227118	0.918823	0.036768
S100A8	Immune	Neutrophils	-0.113634	-0.232318	Labeled	NS	NS	-0.0615474	0.736	0.133122	-0.463234	0.181438	0.741272
S100A9	Immune	Neutrophils	0.0196386	-0.214151	Labeled	NS	NS	0.081961	0.755914	0.121528	-0.382515	0.496549	0.304038

## Sheet: 2C
Order	Large_Category	Cell_type	Protein	STRvNSTR_estimate	STRvNSTR_fdr	STRvCTRL_estimate	STRvCTRL_fdr	STRvNSTR_signif	STRvCTRL_signif
1	Immune	Plasma_cells	MZB1	1.53448	0.00013283	2.36184	8.37625e-08	***	***
2	Immune	Plasma_cells	IGHG3	0.534156	0.0204609	1.00357	0.0281379	*	*
3	Immune	Plasma_cells	IGHG2	0.0187414	0.940033	0.585268	0.277565
4	Immune	Plasma_cells	IGKC	0.0822323	0.736	0.443231	0.249964
5	Immune	Plasma_cells	JCHAIN	-0.0868226	0.716003	0.545782	0.16817
6	Immune	Plasma_cells	IGHA1	-0.272928	0.305637	0.401091	0.268761
7	Immune	Plasma_cells	IGHG4	0.459018	0.20988	-0.68396	0.33746
8	Immune	Plasma_cells	IGHM	-0.365872	0.159302	-0.219716	0.650304
9	Immune	T_cells	ITGAL	0.605722	0.0100877	0.785536	0.00119827	*	**
10	Immune	T_cells	PTPRC	0.536943	0.00204309	0.62862	0.00485458	**	**
11	Immune	T_cells	CD8A	-0.106332	0.560034	-0.376849	0.0459566		*
12	Immune	Other_markers	ICAM1	0.420997	0.00062603	0.430701	0.00305946	***	**
13	Immune	Other_markers	CD74	0.324519	0.00996886	0.512189	0.0115598	**	*
14	Immune	Other_markers	EPX	0.639953	0.0676025	0.752035	0.145485
16	Immune	Neutrophils	S100A9	0.081961	0.755914	-0.382515	0.496549
17	Immune	Neutrophils	S100A8	-0.0615474	0.736	-0.463234	0.181438
18	Immune	Macrophages	ARHGAP30	0.872455	0.0122844	1.46645	0.000353435	*	***
20	Immune	Macrophages	CORO1A	0.886841	0.00109659	0.981728	0.000265496	**	***
21	Immune	Macrophages	ITGB2	0.513507	0.00942737	0.583231	0.0171501	**	*
22	Immune	Macrophages	DOCK2	0.337254	0.042424	0.644755	0.000825017	*	***
23	Immune	Macrophages	CD14	-0.341074	0.0268729	-0.101599	0.627423	*
25	Immune	Macrophages	CD163	-0.592035	0.000217025	-0.707744	0.00119827	***	**
26	Immune	Macrophages	MRC1	-0.670262	0.00618315	-0.913992	0.000140138	**	***
27	Immune	Macrophages	SIGLEC1	-0.81012	7.83214e-05	-0.832794	0.00270519	***	**
28	Immune	Mast_cells	CMA1	-0.432304	0.0239472	-0.269477	0.399484	*
29	Immune	Mast_cells	TPSAB1	-0.2725	0.042424	-0.586581	0.160219	*
30	Immune	Mast_cells	CPA3	-0.594304	0.00357375	-0.552752	0.174186	**
31	Non_Immune	Endothelial_cells	PECAM1	0.132381	0.476113	0.0227118	0.918823
32	Non_Immune	Endothelial_cells	NOS3	-0.452635	0.00062603	-0.513022	0.000893825	***	***
33	Non_Immune	Endothelial_cells	ESAM	-0.391964	0.015996	-0.581142	0.00376357	*	**
34	Non_Immune	Enteric_glia	CADM1	-0.357201	0.0300397	-0.589771	0.000908076	*	***
35	Non_Immune	Enteric_glia	L1CAM	-0.231494	0.16974	-0.730162	0.000616414		***
36	Non_Immune	Enteric_glia	CADM2	-0.370121	0.0418912	-0.693109	0.00308312	*	**
37	Non_Immune	Enteric_glia	CDH19	-0.236096	0.32578	-1.00188	0.000344905		***
38	Non_Immune	Fibroblasts	TIMP2	0.535605	0.0232901	0.616724	0.00759188	*	**
39	Non_Immune	Fibroblasts	MYH10	0.317872	0.0383235	0.497309	0.00183502	*	**
40	Non_Immune	Fibroblasts	LSAMP	0.312641	0.00939895	0.397223	0.0142163	**	*
41	Non_Immune	Fibroblasts	NT5E	0.202565	0.033953	0.373133	0.0077755	*	**
42	Non_Immune	Fibroblasts	CD248	-0.761349	0.000458926	-0.763162	0.000163404	***	***
43	Non_Immune	Other_markers (neurons)	ENO2	-0.0162481	0.912534	-0.144172	0.50027
44	Non_Immune	Other_markers (neurons)	NEFM	-0.189141	0.358745	-0.238498	0.477815
45	Non_Immune	Other_markers (neurons)	NEFH	-0.369322	0.0352824	-0.370284	0.163856	*
46	Non_Immune	Other_markers (neurons)	NEFL	-0.476933	0.079879	-0.608514	0.0918229
47	Non_Immune	RBC	HBD	-1.94736	0.000346831	-2.85181	8.37625e-08	***	***
48	Non_Immune	RBC	HBB	-1.94532	0.00044056	-2.99391	8.37625e-08	***	***
49	Non_Immune	RBC	EPB42	-2.16434	0.000453573	-3.09387	2.31714e-07	***	***
50	Non_Immune	RBC	HBA1	-2.15023	0.00041834	-3.19783	8.37625e-08	***	***
51	Non_Immune	Smooth_muscle_cells	CNN1	0.160124	0.500349	0.485727	0.0778599
52	Non_Immune	Smooth_muscle_cells	TAGLN	0.169142	0.408277	0.421271	0.0778599
53	Non_Immune	Smooth_muscle_cells	DES	0.140003	0.490228	0.390719	0.0645535

## Sheet: 2D
Protein	Large_Category	Matrisome_division	Labeled	STRvNSTR_estimate	STRvNSTR_fdr	STRvNSTR_Metric_us	STRvNSTR_DE	STRvCTRL_estimate	STRvCTRL_fdr	STRvCTRL_Metric_us	STRvCTRL_DE
LTBP1	Core_matrisome	ECM Glycoproteins	Labeled	0.948475	0.000314809	3.50195	Up_FDRFC	1.22734	5.42396e-07	6.26568	Up_FDRFC
TNC	Core_matrisome	ECM Glycoproteins	Labeled	1.23582	0.000346831	3.45988	Up_FDRFC	1.56876	7.88573e-07	6.10316	Up_FDRFC
MXRA5	Core_matrisome	ECM Glycoproteins	Labeled	1.31171	0.000346831	3.45988	Up_FDRFC	1.41889	1.03445e-05	4.98529	Up_FDRFC
CTHRC1	Core_matrisome	ECM Glycoproteins	Labeled	0.818668	0.000314809	3.50195	Up_FDRFC	1.15442	2.19298e-05	4.65896	Up_FDRFC
FBLN5	Core_matrisome	ECM Glycoproteins	Not labeled	-0.00927586	0.964309	0.0157838	NS	0.842183	7.07435e-05	4.15031	Up_FDRFC
EFEMP1	Core_matrisome	ECM Glycoproteins	Not labeled	0.427552	0.0325331	1.48767	Up_FDRFC	0.846807	0.000111808	3.95153	Up_FDRFC
FBN2	Core_matrisome	ECM Glycoproteins	Not labeled	1.10044	0.00200394	2.69812	Up_FDRFC	1.32376	0.00014209	3.84743	Up_FDRFC
FBLN1	Core_matrisome	ECM Glycoproteins	Not labeled	0.599858	0.00160661	2.79409	Up_FDRFC	0.804756	0.000312781	3.50476	Up_FDRFC
FMOD	Core_matrisome	Proteoglycans	Labeled	0.544291	0.00120692	2.91832	Up_FDRFC	1.10606	0.000375254	3.42567	Up_FDRFC
PAPLN	Core_matrisome	ECM Glycoproteins	Not labeled	0.459078	0.00304671	2.51617	Up_FDRFC	0.705856	0.000513672	3.28931	Up_FDRFC
HAPLN3	Core_matrisome	Proteoglycans	Labeled	0.715177	0.00330527	2.48079	Up_FDRFC	0.830837	0.00114232	2.94221	Up_FDRFC
VCAN	Core_matrisome	Proteoglycans	Labeled	0.790587	0.000149252	3.82608	Up_FDRFC	0.597631	0.00140669	2.8518	Up_FDRFC
COL15A1	Core_matrisome	Collagens	Not labeled	0.323094	0.0631769	1.19944	NS	0.726949	0.00213496	2.67061	Up_FDRFC
COL12A1	Core_matrisome	Collagens	Not labeled	0.500972	0.0177727	1.75025	Up_FDRFC	0.618037	0.00949449	2.02253	Up_FDRFC
LUM	Core_matrisome	Proteoglycans	Not labeled	-0.731625	0.00065496	3.18379	Down_FDRFC	-0.692398	0.0236657	1.62588	Down_FDRFC
OGN	Core_matrisome	Proteoglycans	Not labeled	-0.769575	0.00219386	2.65879	Down_FDRFC	-0.898533	0.0101185	1.99488	Down_FDRFC
COL5A2	Core_matrisome	Collagens	Not labeled	-1.17901	0.00124639	2.90435	Down_FDRFC	-0.939054	0.00434129	2.36238	Down_FDRFC
DCN	Core_matrisome	Proteoglycans	Labeled	-0.838575	0.000459281	3.33792	Down_FDRFC	-1.03206	0.00239476	2.62074	Down_FDRFC
COL1A2	Core_matrisome	Collagens	Labeled	-1.08495	0.000635629	3.1968	Down_FDRFC	-1.08242	0.00221713	2.65421	Down_FDRFC
AGRN	Core_matrisome	ECM Glycoproteins	Not labeled	-0.434969	0.000127005	3.89618	Down_FDRFC	-0.845222	0.000110565	3.95638	Down_FDRFC
VWF	Core_matrisome	ECM Glycoproteins	Labeled	-1.02325	0.000182879	3.73784	Down_FDRFC	-1.17388	2.30752e-05	4.63685	Down_FDRFC
FBN1	Core_matrisome	ECM Glycoproteins	Not labeled	-0.716933	0.00110297	2.95743	Down_FDRFC	-1.10799	2.1664e-05	4.66426	Down_FDRFC
ASPN	Core_matrisome	Proteoglycans	Labeled	-1.28206	0.000602171	3.22028	Down_FDRFC	-1.62468	1.05626e-05	4.97623	Down_FDRFC
COL4A6	Core_matrisome	Collagens	Not labeled	-0.865022	0.00596811	2.22416	Down_FDRFC	-1.69847	2.5242e-06	5.59788	Down_FDRFC
MMRN2	Core_matrisome	ECM Glycoproteins	Labeled	-0.73968	3.81881e-05	4.41807	Down_FDRFC	-0.927796	1.92703e-06	5.71511	Down_FDRFC
FGA	Core_matrisome	ECM Glycoproteins	Not labeled	-0.739302	0.00881938	2.05456	Down_FDRFC	-1.20523	8.36454e-05	4.07756	Down_FDRFC
COL21A1	Core_matrisome	Collagens	Not labeled	-0.813534	0.00962024	2.01681	Down_FDRFC	-1.62591	6.2182e-05	4.20634	Down_FDRFC
FBLN2	Core_matrisome	ECM Glycoproteins	Not labeled	-0.218572	0.106256	0.973645	NS	-1.06573	5.83632e-05	4.23386	Down_FDRFC
BGN	Core_matrisome	Proteoglycans	Labeled	-0.500997	0.0206351	1.68539	Down_FDRFC	-1.47749	3.11817e-06	5.5061	Down_FDRFC
COL1A1	Core_matrisome	Collagens	Not labeled	-1.15983	0.00095808	3.0186	Down_FDRFC	-0.929237	0.0458489	1.33867	Down_FDRFC
TNXB	Core_matrisome	ECM Glycoproteins	Not labeled	-0.613605	0.0024067	2.61858	Down_FDRFC	-0.687776	0.01766	1.75301	Down_FDRFC
COL3A1	Core_matrisome	Collagens	Labeled	-0.953231	0.0028725	2.54174	Down_FDRFC	-0.909953	0.0174022	1.7594	Down_FDRFC
DPT	Core_matrisome	ECM Glycoproteins	Not labeled	-0.753122	0.000602171	3.22028	Down_FDRFC	-1.31771	0.000464786	3.33275	Down_FDRFC
FBN3	Core_matrisome	ECM Glycoproteins	Not labeled	-0.608933	0.00649971	2.18711	Down_FDRFC	-1.05876	0.000124731	3.90402	Down_FDRFC
EMILIN1	Core_matrisome	ECM Glycoproteins	Not labeled	0.387337	0.0211322	1.67506	Up_FDRFC	0.562685	0.00124839	2.90365	Up_FDRFC
THBS2	Core_matrisome	ECM Glycoproteins	Not labeled	0.461113	0.156036	0.806775	NS	0.928551	0.0280343	1.55231	Up_FDRFC
PXDN	Core_matrisome	ECM Glycoproteins	Not labeled	0.256764	0.0764888	1.1164	NS	0.447892	0.0963052	1.01635	NS
NID2	Core_matrisome	ECM Glycoproteins	Not labeled	0.0535057	0.761832	0.118141	NS	0.302969	0.110089	0.958255	NS
AEBP1	Core_matrisome	ECM Glycoproteins	Not labeled	0.304932	0.054312	1.2651	NS	0.350517	0.111269	0.953625	NS
MFAP1	Core_matrisome	ECM Glycoproteins	Not labeled	0.270688	0.0500531	1.30057	NS	0.220046	0.130205	0.885373	NS
LAMA4	Core_matrisome	ECM Glycoproteins	Not labeled	-0.119623	0.509497	0.292858	NS	0.29173	0.174186	0.758986	NS
EFEMP2	Core_matrisome	ECM Glycoproteins	Not labeled	0.080393	0.694549	0.158297	NS	0.360561	0.177389	0.751075	NS
COL14A1	Core_matrisome	Collagens	Not labeled	-0.120723	0.605596	0.217817	NS	0.453003	0.178178	0.749146	NS
PRG3	Core_matrisome	Proteoglycans	Not labeled	0.497941	0.12177	0.91446	NS	0.718658	0.222607	0.652461	NS
SBSPON	Core_matrisome	ECM Glycoproteins	Not labeled	-0.123668	0.560752	0.25123	NS	0.41451	0.260722	0.583822	NS
POSTN	Core_matrisome	ECM Glycoproteins	Not labeled	0.335579	0.149053	0.82666	NS	0.323572	0.287099	0.541969	NS
LTBP2	Core_matrisome	ECM Glycoproteins	Not labeled	0.578808	0.00766723	2.11536	Up_FDRFC	0.193053	0.334994	0.474962	NS
HMCN1	Core_matrisome	ECM Glycoproteins	Not labeled	0.199661	0.160232	0.795249	NS	0.172141	0.378274	0.422193	NS
SVEP1	Core_matrisome	ECM Glycoproteins	Not labeled	-0.193735	0.25476	0.593868	NS	0.125082	0.549489	0.260041	NS
PCOLCE	Core_matrisome	ECM Glycoproteins	Not labeled	0.0584206	0.636341	0.19631	NS	0.243679	0.563614	0.249018	NS
CRELD1	Core_matrisome	ECM Glycoproteins	Not labeled	-0.0365838	0.769222	0.113949	NS	0.156442	0.622355	0.205962	NS
HSPG2	Core_matrisome	Proteoglycans	Not labeled	0.0368345	0.794206	0.100067	NS	0.0844809	0.649376	0.187504	NS
LTBP4	Core_matrisome	ECM Glycoproteins	Not labeled	0.00783144	0.971801	0.0124228	NS	0.085916	0.694003	0.158639	NS
EMILIN3	Core_matrisome	ECM Glycoproteins	Not labeled	-0.0978207	0.676373	0.169814	NS	0.0852548	0.762572	0.117719	NS
IGFBP5	Core_matrisome	ECM Glycoproteins	Not labeled	0.168633	0.395433	0.402927	NS	0.0631843	0.786993	0.104029	NS
THBS4	Core_matrisome	ECM Glycoproteins	Not labeled	0.288859	0.676667	0.169625	NS	0.200799	0.83668	0.0774405	NS
CCN1	Core_matrisome	ECM Glycoproteins	Not labeled	-0.00240027	0.993212	0.00295812	NS	0.0554268	0.863432	0.0637721	NS
SNED1	Core_matrisome	ECM Glycoproteins	Not labeled	0.242645	0.453426	0.343493	NS	0.0192016	0.960749	0.01739	NS
HMCN2	Core_matrisome	ECM Glycoproteins	Not labeled	-0.134111	0.502403	0.298948	NS	-0.00225476	0.993841	0.00268324	NS
MFAP2	Core_matrisome	ECM Glycoproteins	Not labeled	0.184977	0.410497	0.38669	NS	-0.0260719	0.933288	0.0299844	NS
TINAGL1	Core_matrisome	ECM Glycoproteins	Not labeled	0.0131796	0.951471	0.0216044	NS	-0.0264152	0.926576	0.0331188	NS
COMP	Core_matrisome	ECM Glycoproteins	Not labeled	0.177768	0.676373	0.169814	NS	-0.0542958	0.912616	0.0397119	NS
THBS3	Core_matrisome	ECM Glycoproteins	Not labeled	0.0469912	0.789645	0.102568	NS	-0.0562079	0.838251	0.0766257	NS
NPNT	Core_matrisome	ECM Glycoproteins	Not labeled	0.390382	0.0734157	1.13421	NS	-0.114442	0.784088	0.105635	NS
PODN	Core_matrisome	Proteoglycans	Not labeled	-0.18524	0.402836	0.394872	NS	-0.0719069	0.784088	0.105635	NS
SPON1	Core_matrisome	ECM Glycoproteins	Not labeled	-0.14781	0.437357	0.359163	NS	-0.0691293	0.758266	0.120178	NS
NID1	Core_matrisome	ECM Glycoproteins	Not labeled	-0.112086	0.410078	0.387133	NS	-0.067165	0.744422	0.128181	NS
LAMB1	Core_matrisome	ECM Glycoproteins	Not labeled	-0.107059	0.340302	0.468135	NS	-0.0457757	0.728633	0.137491	NS
LAMA3	Core_matrisome	ECM Glycoproteins	Not labeled	-0.163057	0.0792179	1.10118	NS	-0.0845809	0.636853	0.195961	NS
FNDC1	Core_matrisome	ECM Glycoproteins	Not labeled	0.413565	0.0150812	1.82156	Up_FDRFC	-0.176845	0.612546	0.212862	NS
EMILIN2	Core_matrisome	ECM Glycoproteins	Not labeled	-0.0540011	0.690118	0.161077	NS	-0.0954697	0.56809	0.245583	NS
COL18A1	Core_matrisome	Collagens	Not labeled	0.00555591	0.97007	0.013197	NS	-0.0857132	0.545877	0.262905	NS
LAMC1	Core_matrisome	ECM Glycoproteins	Not labeled	-0.068609	0.626522	0.203064	NS	-0.115196	0.522805	0.28166	NS
FGL2	Core_matrisome	ECM Glycoproteins	Not labeled	-0.129537	0.0856146	1.06745	NS	-0.0805187	0.517626	0.285984	NS
IGFBP6	Core_matrisome	ECM Glycoproteins	Not labeled	-0.246512	0.260231	0.584641	NS	-0.334096	0.422427	0.374248	NS
COL28A1	Core_matrisome	Collagens	Not labeled	-0.0600163	0.622279	0.206015	NS	-0.168051	0.41787	0.378959	NS
COL4A1	Core_matrisome	Collagens	Not labeled	-0.204414	0.232261	0.634024	NS	-0.184794	0.41787	0.378959	NS
COL4A2	Core_matrisome	Collagens	Not labeled	-0.327394	0.0754718	1.12222	NS	-0.172875	0.41151	0.385619	NS
ECM1	Core_matrisome	ECM Glycoproteins	Not labeled	-0.233027	0.214147	0.669288	NS	-0.193206	0.341717	0.466333	NS
FN1	Core_matrisome	ECM Glycoproteins	Not labeled	-0.0391529	0.777436	0.109335	NS	-0.199954	0.337198	0.472116	NS
IGFBP3	Core_matrisome	ECM Glycoproteins	Not labeled	-0.444262	0.365769	0.436793	NS	-0.552157	0.289362	0.538558	NS
LAMB2	Core_matrisome	ECM Glycoproteins	Not labeled	-0.139103	0.409339	0.387917	NS	-0.241748	0.221383	0.654856	NS
VWA1	Core_matrisome	ECM Glycoproteins	Not labeled	-0.260552	0.0500135	1.30091	NS	-0.194717	0.191704	0.71737	NS
LGI4	Core_matrisome	ECM Glycoproteins	Not labeled	0.386605	0.45193	0.344929	NS	-0.714801	0.191583	0.717644	NS
IGFALS	Core_matrisome	ECM Glycoproteins	Not labeled	-0.446153	0.0219808	1.65796	Down_FDRFC	-0.417745	0.176862	0.752367	NS
SLIT3	Core_matrisome	ECM Glycoproteins	Not labeled	-0.303008	0.00973537	2.01165	Down_FDRFC	-0.258694	0.160599	0.794257	NS
GAS6	Core_matrisome	ECM Glycoproteins	Not labeled	-0.414454	0.0885338	1.05289	NS	-0.394079	0.0886751	1.0522	NS
THBS1	Core_matrisome	ECM Glycoproteins	Not labeled	-0.240245	0.233003	0.632638	NS	-0.464341	0.0871307	1.05983	NS
PRELP	Core_matrisome	Proteoglycans	Not labeled	-0.495	0.00808906	2.0921	Down_FDRFC	-0.532642	0.0871307	1.05983	NS
MATN2	Core_matrisome	ECM Glycoproteins	Not labeled	-0.0924557	0.438627	0.357904	NS	-0.215489	0.0830475	1.08067	NS
THSD4	Core_matrisome	ECM Glycoproteins	Not labeled	-0.0849136	0.77644	0.109892	NS	-0.523657	0.0813522	1.08963	NS
COL16A1	Core_matrisome	Collagens	Not labeled	-0.410997	0.0716586	1.14473	NS	-0.411273	0.0763467	1.11721	NS
EDIL3	Core_matrisome	ECM Glycoproteins	Not labeled	-0.0646913	0.78301	0.106233	NS	-0.493375	0.0738519	1.13164	NS
IGFBP7	Core_matrisome	ECM Glycoproteins	Not labeled	-0.216932	0.0517212	1.28633	NS	-0.367381	0.0662705	1.17868	NS
TGFBI	Core_matrisome	ECM Glycoproteins	Not labeled	-0.25349	0.0383844	1.41585	NS	-0.420629	0.0648277	1.18824	NS
VWA5A	Core_matrisome	ECM Glycoproteins	Not labeled	-0.215238	0.0185085	1.73263	NS	-0.265533	0.0631601	1.19956	NS
COL6A2	Core_matrisome	Collagens	Not labeled	-0.412772	0.023003	1.63821	Down_FDRFC	-0.47446	0.0504748	1.29693	NS
NTN4	Core_matrisome	ECM Glycoproteins	Not labeled	-0.582424	0.0132955	1.87629	Down_FDRFC	-0.485514	0.0502116	1.2992	NS
ABI3BP	Core_matrisome	ECM Glycoproteins	Not labeled	-0.228231	0.186262	0.729877	NS	-0.550472	0.0478923	1.31973	Down_FDRFC
COL6A3	Core_matrisome	Collagens	Not labeled	-0.45801	0.0148033	1.82964	Down_FDRFC	-0.475509	0.0328333	1.48369	Down_FDRFC
COL6A1	Core_matrisome	Collagens	Not labeled	-0.449794	0.0303462	1.51789	Down_FDRFC	-0.560082	0.02307	1.63695	Down_FDRFC
ADIPOQ	Core_matrisome	ECM Glycoproteins	Not labeled	-0.617688	0.0680465	1.16719	NS	-0.762771	0.0178204	1.74908	Down_FDRFC
LAMA2	Core_matrisome	ECM Glycoproteins	Not labeled	-0.496046	0.0068413	2.16486	Down_FDRFC	-0.586453	0.00681447	2.16657	Down_FDRFC
LAMA5	Core_matrisome	ECM Glycoproteins	Not labeled	-0.0682671	0.598689	0.222799	NS	-0.476576	0.00564131	2.24862	Down_FDRFC
CILP	Core_matrisome	ECM Glycoproteins	Not labeled	-0.00377462	0.993074	0.00301845	NS	-1.58544	0.00407843	2.38951	Down_FDRFC
LRG1	Core_matrisome	ECM Glycoproteins	Not labeled	-0.395314	0.240296	0.619254	NS	-1.2583	0.00273192	2.56353	Down_FDRFC
VTN	Core_matrisome	ECM Glycoproteins	Not labeled	-0.356114	0.087356	1.05871	NS	-0.952011	0.00129365	2.88818	Down_FDRFC
MMRN1	Core_matrisome	ECM Glycoproteins	Not labeled	-0.751009	0.00847697	2.07176	Down_FDRFC	-1.02505	0.000513285	3.28964	Down_FDRFC
FGG	Core_matrisome	ECM Glycoproteins	Not labeled	-0.81595	0.0162861	1.78818	Down_FDRFC	-1.30079	0.000353435	3.45169	Down_FDRFC
MFGE8	Core_matrisome	ECM Glycoproteins	Not labeled	0.0793847	0.669445	0.174285	NS	-1.08273	0.000183285	3.73687	Down_FDRFC
FGB	Core_matrisome	ECM Glycoproteins	Not labeled	-0.792522	0.00711156	2.14803	Down_FDRFC	-1.18513	0.000111808	3.95153	Down_FDRFC

## Sheet: 3A
Data	Layer	Sample	Individual	Group	PC1	PC3
TMT-MS	MP	CTRL03	CTRL03	CTRL	-14.6261	-1.83683
TMT-MS	MP	CTRL04	CTRL04	CTRL	-3.66897	-12.0571
TMT-MS	MP	CTRL05	CTRL05	CTRL	-6.73292	6.29078
TMT-MS	MP	CTRL06	CTRL06	CTRL	-5.91682	-5.03786
TMT-MS	MP	CD01_STR	CD01	STR	6.13338	13.7899
TMT-MS	MP	CD01_NSTR	CD01	NSTR	-17.2938	7.77772
TMT-MS	MP	CD02_STR	CD02	STR	17.646	7.78996
TMT-MS	MP	CD02_NSTR	CD02	NSTR	-29.056	17.0485
TMT-MS	MP	CD03_STR	CD03	STR	5.05554	-2.12144
TMT-MS	MP	CD03_NSTR	CD03	NSTR	-17.2105	5.01284
TMT-MS	MP	CD05_STR	CD05	STR	17.9967	-0.176353
TMT-MS	MP	CD05_NSTR	CD05	NSTR	1.71102	4.59644
TMT-MS	MP	CD06_STR	CD06	STR	23.8359	-26.1478
TMT-MS	MP	CD06_NSTR	CD06	NSTR	-15.9435	-18.7952
TMT-MS	MP	CD17_STR	CD17	STR	14.9488	11.5113
TMT-MS	MP	CD17_NSTR	CD17	NSTR	13.3752	-9.01825
TMT-MS	MP	CTRL08	CTRL08	CTRL	-1.46045	0.211914
TMT-MS	MP	CTRL11	CTRL11	CTRL	-10.7413	-21.2136
TMT-MS	MP	CTRL13	CTRL13	CTRL	-18.234	-13.4099
TMT-MS	MP	CTRL15	CTRL15	CTRL	-19.7278	-15.3472
TMT-MS	MP	CD07_STR	CD07	STR	27.3605	-3.97174
TMT-MS	MP	CD07_NSTR	CD07	NSTR	-20.3392	-13.4458
TMT-MS	MP	CD08_STR	CD08	STR	24.2776	-12.652
TMT-MS	MP	CD08_NSTR	CD08	NSTR	1.39782	-2.98388
TMT-MS	MP	CD10_STR	CD10	STR	10.2641	1.48416
TMT-MS	MP	CD10_NSTR	CD10	NSTR	-22.829	21.8484
TMT-MS	MP	CD11_STR	CD11	STR	24.0315	11.5873
TMT-MS	MP	CD11_NSTR	CD11	NSTR	-12.4292	18.5281
TMT-MS	MP	CD12_STR	CD12	STR	24.4664	11.5684
TMT-MS	MP	CD12_NSTR	CD12	NSTR	-11.3831	9.58362
TMT-MS	MP	CD16_STR	CD16	STR	23.5018	13.3946
TMT-MS	MP	CD16_NSTR	CD16	NSTR	-8.40951	-3.8091

## Sheet: 3B
Protein	Large_Category	Marker_category	PC1_corr	PC3_corr	Labeled	STRvNSTR_FDR	STRvCTRL_FDR	STRvNSTR_estimate	STRvNSTR_fdr	STRvNSTR_Metric_us	STRvCTRL_estimate	STRvCTRL_fdr	STRvCTRL_Metric_us
A2M	Non_Immune	Endothelial_cells	0.44613	0.453296	Not labeled	NS	NS	0.312285	0.286049	0.54356	0.526075	0.22231	0.653041
ACTN1	Non_Immune	Smooth_muscle_cells	-0.471008	0.398937	Not labeled	NS	NS	-0.155545	0.230725	0.636905	0.0033643	0.98672	0.00580613
ALDH1B1	Non_Immune	Smooth_muscle_cells	0.214716	0.332239	Not labeled	NS	Up_FDRFC	0.0142134	0.955352	0.0198364	0.730105	0.0188207	1.72536
ANXA6	Non_Immune	Smooth_muscle_cells	-0.341233	-0.353915	Not labeled	NS	NS	-0.19982	0.00748719	2.12568	-0.0967345	0.338654	0.470243
AP1B1	Immune	Macrophages	0.242539	-0.358399	Not labeled	NS	NS	0.222835	0.014441	1.8404	-0.00203205	0.990411	0.00418476
ASPN	Core_matrisome	Proteoglycans	0.373062	0.516505	Not labeled	NS	Up_FDRFC	0.409075	0.104999	0.978817	0.677229	0.0257788	1.58874
ATP2B4	Non_Immune	Smooth_muscle_cells	-0.442771	-0.122579	Not labeled	NS	NS	-0.149926	0.0283252	1.54783	-0.0289717	0.732381	0.135263
C1orf198	Non_Immune	Enteric_glia	-0.604469	-0.146917	Not labeled	NS	Down_FDRFC	-0.287152	0.0242136	1.61594	-0.34787	0.018743	1.72716
C1QB	Immune	Macrophages	0.470415	0.424184	Not labeled	NS	NS	0.225396	0.426821	0.369754	0.462835	0.158887	0.798913
C1S	Non_Immune	Fibroblasts	0.535287	0.152251	Not labeled	NS	NS	0.300385	0.218189	0.661168	0.537996	0.0572314	1.24237
C7	Non_Immune	Fibroblasts	0.626407	0.456289	Not labeled	Up_FDRFC	Up_FDRFC	0.565242	0.00336432	2.4731	0.750203	0.00257325	2.58952
CALD1	Non_Immune	Smooth_muscle_cells	-0.712724	0.381128	Not labeled	Down_FDRFC	NS	-0.302334	0.0389231	1.40979	-0.190575	0.235814	0.627431
CAP2	Non_Immune	Smooth_muscle_cells	-0.814743	0.113426	Not labeled	Down_FDRFC	Down_FDRFC	-0.321655	0.00336432	2.4731	-0.327971	0.0158329	1.80044
CAV1	Non_Immune	Smooth_muscle_cells	-0.305883	0.550585	Not labeled	NS	NS	-0.248405	0.0167077	1.77708	-0.0798229	0.711112	0.148062
CD163	Immune	Macrophages	0.583483	-0.298983	Labeled	Up_FDRFC	NS	0.519521	0.011738	1.93041	0.258089	0.444646	0.351985
CD74	Immune	Other_markers	0.861011	-0.00321378	Labeled	Up_FDRFC	Up_FDRFC	0.796789	0.00188531	2.72462	0.768102	0.00194383	2.71134
CDH19	Non_Immune	Enteric_glia	0.332045	-0.432925	Labeled	NS	NS	0.445383	0.0575226	1.24016	-0.111917	0.705058	0.151775
CFL2	Non_Immune	Smooth_muscle_cells	-0.68346	0.415752	Not labeled	Down_FDRFC	NS	-0.366608	0.00988141	2.00518	-0.324978	0.128957	0.889556
CHL1	Non_Immune	Enteric_glia	0.307699	-0.508279	Labeled	NS	NS	0.363414	0.0822877	1.08466	-0.122859	0.645849	0.189869
COL14A1	Core_matrisome	Collagens	0.619251	0.323989	Labeled	Up_FDRFC	NS	0.908645	0.0039814	2.39996	0.68587	0.0697211	1.15664
COL18A1	Core_matrisome	Collagens	0.668622	-0.00505762	Labeled	Up_FDRFC	Up_FDRFC	0.63215	0.00259914	2.58517	0.52838	0.0172362	1.76356
COL21A1	Core_matrisome	Collagens	-0.413585	-0.334304	Not labeled	NS	Down_FDRFC	-0.276801	0.232039	0.63444	-1.15111	0.00113851	2.94366
COL4A2	Core_matrisome	Collagens	-0.020407	0.670737	Not labeled	NS	NS	-0.0440593	0.782396	0.106573	0.101224	0.716797	0.144604
COL6A1	Core_matrisome	Collagens	-0.288023	0.468044	Not labeled	NS	NS	-0.115439	0.334789	0.475229	-0.167164	0.255466	0.592667
COL6A2	Core_matrisome	Collagens	-0.227787	0.484591	Not labeled	NS	NS	-0.132582	0.424171	0.372459	-0.169428	0.402489	0.395246
CORO1A	Immune	Macrophages	0.877863	0.0700299	Labeled	Up_FDRFC	Up_FDRFC	0.918977	0.00336269	2.47331	1.06529	0.00171464	2.76583
CORO1C	Non_Immune	Smooth_muscle_cells	-0.288944	0.62057	Not labeled	NS	NS	-0.166419	0.181045	0.742213	0.0715595	0.666211	0.176388
CPA3	Immune	Mast_cells	0.638039	0.231038	Labeled	Up_FDRFC	Up_FDRFC	1.34202	0.0124107	1.9062	1.93582	0.0177115	1.75174
CRELD1	Core_matrisome	ECM Glycoproteins	-0.441621	-0.258605	Not labeled	NS	NS	-0.160163	0.0333906	1.47638	-0.140752	0.36456	0.438231
CTSG	Immune	Mast_cells	0.579938	0.179854	Labeled	Up_FDRFC	Up_FDRFC	0.674205	0.00936483	2.0285	1.22443	0.00661139	2.17971
DES	Non_Immune	Smooth_muscle_cells	-0.759652	-0.0977705	Labeled	Down_FDRFC	Down_FDRFC	-0.459066	0.00475705	2.32266	-0.351375	0.0325119	1.48796
DSTN	Non_Immune	Smooth_muscle_cells	-0.552475	-0.101201	Not labeled	NS	Down_FDRFC	-0.423864	0.0695507	1.1577	-0.60678	0.0330178	1.48125
DTNA	Non_Immune	Smooth_muscle_cells	-0.725958	-0.274653	Not labeled	Down_FDRFC	Down_FDRFC	-0.363162	0.00672044	2.1726	-0.415081	0.00429045	2.3675
DYSF	Non_Immune	Endothelial_cells	-0.704964	0.0894165	Labeled	Down_FDRFC	Down_FDRFC	-0.496169	0.00140153	2.8534	-0.31713	0.0325119	1.48796
EFEMP1	Core_matrisome	ECM Glycoproteins	0.427512	0.324043	Not labeled	NS	Up_FDRFC	0.320605	0.0678102	1.1687	0.513988	0.0250675	1.60089
EMILIN2	Core_matrisome	ECM Glycoproteins	0.618909	0.146561	Labeled	Up_FDRFC	Up_FDRFC	0.558926	0.00936483	2.0285	0.519843	0.0430254	1.36628
EML1	Non_Immune	Smooth_muscle_cells	-0.478885	0.296116	Not labeled	NS	NS	-0.201629	0.0885479	1.05282	-0.37415	0.149317	0.825891
ENAH	Non_Immune	Smooth_muscle_cells	-0.63075	-0.0449748	Not labeled	Down_FDRFC	Down_FDRFC	-0.382711	0.0140728	1.85162	-0.416641	0.0209108	1.67963
ENO2	Non_Immune	Other_markers (Neurons)	-0.514057	-0.249087	Not labeled	NS	NS	-0.22255	0.00801776	2.09595	-0.291135	0.0607273	1.21662
EPX	Immune	Other_markers	0.45677	0.149828	Labeled	Up_FDRFC	NS	0.887126	0.0443374	1.35323	0.118521	0.281019	0.551264
ESYT1	Non_Immune	Smooth_muscle_cells	-0.701436	-0.241481	Not labeled	NS	Down_FDRFC	-0.25942	0.00295351	2.52966	-0.322942	0.00508894	2.29337
F13A1	Immune	Macrophages	0.765119	0.177873	Not labeled	Up_FDRFC	Up_FDRFC	0.743596	0.00645448	2.19014	0.582511	0.039358	1.40497
FBLN1	Core_matrisome	ECM Glycoproteins	0.0646248	0.558682	Not labeled	NS	NS	0.125254	0.550287	0.25941	0.336187	0.15928	0.797839
FERMT2	Non_Immune	Smooth_muscle_cells	0.231722	0.541913	Not labeled	NS	NS	0.0956746	0.51817	0.285528	0.246886	0.320184	0.494601
FERMT3	Immune	Macrophages	0.792863	-0.102545	Not labeled	Up_FDRFC	Up_FDRFC	0.483374	0.00446304	2.35037	0.465783	0.0325119	1.48796
FHL1	Non_Immune	Smooth_muscle_cells	-0.617451	0.280166	Not labeled	Down_FDRFC	Down_FDRFC	-0.447375	0.00259914	2.58517	-0.545276	0.0305726	1.51467
FLNA	Non_Immune	Smooth_muscle_cells	-0.720813	0.387026	Not labeled	NS	NS	-0.207531	0.0109619	1.96012	-0.113459	0.163643	0.786104
FLNC	Non_Immune	Smooth_muscle_cells	-0.816092	0.167114	Not labeled	Down_FDRFC	Down_FDRFC	-0.457533	0.0152828	1.8158	-0.431002	0.0247914	1.6057
FN1	Core_matrisome	ECM Glycoproteins	0.0234242	0.519898	Not labeled	NS	NS	0.0550633	0.808744	0.0921887	0.284541	0.247812	0.605878
FNBP1	Non_Immune	Smooth_muscle_cells	-0.459432	0.270838	Not labeled	NS	NS	-0.134173	0.136777	0.863987	-0.145875	0.41492	0.382035
GIMAP4	Non_Immune	Endothelial_cells	0.488936	-0.543075	Not labeled	Up_FDRFC	NS	0.593102	0.0106289	1.97351	0.388126	0.272729	0.564268
GSN	Non_Immune	Fibroblasts	-0.417362	0.575448	Not labeled	NS	NS	-0.132712	0.230725	0.636905	0.158652	0.26317	0.579763
HSPA12A	Non_Immune	Enteric_glia	0.358979	0.0329691	Not labeled	NS	NS	0.212096	0.0458137	1.339	-0.0548023	0.71607	0.145044
HSPB1	Non_Immune	Smooth_muscle_cells	-0.866455	0.245016	Not labeled	Down_FDRFC	NS	-0.502291	0.00330099	2.48136	-0.292428	0.0703201	1.15292
HSPB6	Non_Immune	Smooth_muscle_cells	-0.584745	0.277325	Not labeled	NS	NS	-0.267636	0.0575226	1.24016	-0.076353	0.666211	0.176388
HSPB7	Non_Immune	Smooth_muscle_cells	-0.891666	0.0850003	Not labeled	Down_FDRFC	Down_FDRFC	-0.755908	0.00913374	2.03935	-0.768624	0.00833919	2.07888
HSPG2	Core_matrisome	Proteoglycans	-0.302356	0.529481	Not labeled	NS	NS	-0.10473	0.301214	0.521125	0.00397549	0.984997	0.00656525
IDH2	Non_Immune	Smooth_muscle_cells	-0.865441	0.0419804	Not labeled	Down_FDRFC	Down_FDRFC	-0.854638	0.00174576	2.75802	-0.74445	0.00337979	2.47111
IGFBP7	Core_matrisome	ECM Glycoproteins	-0.626102	-0.226402	Not labeled	Down_FDRFC	Down_FDRFC	-0.362161	0.0221563	1.6545	-0.625442	0.00364527	2.43827
IGHA1	Immune	Plasma_cells	0.548396	0.443121	Labeled	NS	Up_FDRFC	0.644476	0.0575226	1.24016	1.5414	0.00292094	2.53448
IGHG2	Immune	Plasma_cells	0.629936	0.204633	Labeled	Up_FDRFC	Up_FDRFC	0.993369	0.00577451	2.23848	1.61038	0.0191297	1.71829
IGHG4	Immune	Plasma_cells	0.433289	0.152597	Labeled	Up_FDRFC	NS	1.13833	0.0039814	2.39996	0.247324	0.757248	0.120762
ILK	Non_Immune	Smooth_muscle_cells	-0.157829	0.572882	Not labeled	NS	NS	-0.109384	0.110562	0.956394	0.0791142	0.653069	0.185041
JCHAIN	Immune	Plasma_cells	0.648009	0.474351	Labeled	Up_FDRFC	Up_FDRFC	1.27348	0.0104711	1.98001	2.14807	0.000900137	3.04569
L1CAM	Non_Immune	Enteric_glia	0.507455	-0.264934	Labeled	Up_FDRFC	NS	0.420685	0.0194519	1.71104	0.186415	0.335017	0.474934
LAMA4	Core_matrisome	ECM Glycoproteins	0.333229	0.65237	Not labeled	NS	NS	0.101791	0.212863	0.6719	0.260475	0.0870141	1.06041
LAMC1	Core_matrisome	ECM Glycoproteins	0.16093	0.634244	Not labeled	NS	NS	0.0716265	0.468674	0.329129	0.142411	0.342634	0.46517
LCP1	Immune	Macrophages	0.380645	0.109744	Not labeled	Up_FDRFC	NS	0.720129	0.0328979	1.48283	0.763315	0.0774936	1.11073
LDB3	Non_Immune	Smooth_muscle_cells	-0.690847	0.548911	Not labeled	Down_FDRFC	NS	-0.557953	0.00900332	2.0456	-0.220989	0.452323	0.344551
LMOD1	Non_Immune	Smooth_muscle_cells	-0.610416	0.168841	Not labeled	NS	NS	-0.223385	0.0173697	1.76021	-0.210663	0.0384095	1.41556
LPP	Non_Immune	Smooth_muscle_cells	-0.374037	0.666739	Not labeled	NS	NS	-0.178544	0.0511261	1.29136	-0.0200912	0.90993	0.040992
LSAMP	Non_Immune	Fibroblasts	0.783163	0.10222	Labeled	Up_FDRFC	Up_FDRFC	1.63849	0.00178964	2.74723	1.52285	0.00194199	2.71175
LUM	Core_matrisome	Proteoglycans	0.337082	0.547765	Not labeled	NS	NS	0.260392	0.234341	0.630151	0.219826	0.472247	0.325831
MAP1A	Non_Immune	Fibroblasts	-0.215239	-0.194866	Not labeled	NS	NS	-0.198434	0.0478654	1.31998	0.208248	0.477702	0.320843
MCAM	Non_Immune	Smooth_muscle_cells	0.174008	0.507106	Not labeled	NS	NS	0.0173796	0.842268	0.0745496	0.221974	0.0817703	1.0874
MDH1	Non_Immune	Smooth_muscle_cells	-0.388265	0.785943	Not labeled	Down_FDRFC	NS	-0.307066	0.0401274	1.39656	0.0108376	0.980432	0.00858267
MFN2	Non_Immune	Smooth_muscle_cells	-0.680001	-0.453668	Not labeled	Down_FDRFC	Down_FDRFC	-0.558587	0.0045116	2.34567	-0.707393	0.00194383	2.71134
MMRN2	Core_matrisome	ECM Glycoproteins	0.159549	0.488148	Not labeled	NS	NS	0.120827	0.350998	0.454695	0.126974	0.531784	0.274264
MXRA8	Non_Immune	Fibroblasts	0.464186	-0.491464	Labeled	NS	NS	0.249067	0.00852272	2.06942	0.0676477	0.714248	0.146151
MYH10	Non_Immune	Fibroblasts	0.217715	-0.529345	Not labeled	NS	NS	0.0487554	0.602753	0.21986	-0.0580655	0.747157	0.126588
MYH11	Non_Immune	Smooth_muscle_cells	-0.774743	0.135338	Labeled	Down_FDRFC	Down_FDRFC	-0.495185	0.00190111	2.72099	-0.360669	0.00591934	2.22773
MYL6	Non_Immune	Smooth_muscle_cells	-0.647641	0.543109	Not labeled	Down_FDRFC	NS	-0.370217	0.0132571	1.87755	-0.210495	0.295182	0.529911
MYL9	Non_Immune	Smooth_muscle_cells	-0.46559	0.453737	Not labeled	NS	NS	-0.23265	0.155537	0.808166	-0.0974402	0.677227	0.169266
MYLK	Non_Immune	Smooth_muscle_cells	-0.529868	0.716862	Not labeled	NS	NS	-0.200293	0.0244385	1.61192	-0.0298101	0.855398	0.0678316
MYO1C	Non_Immune	Smooth_muscle_cells	-0.593093	0.21003	Not labeled	NS	NS	-0.211579	0.00433292	2.36322	-0.258107	0.0102469	1.98941
NEXN	Non_Immune	Smooth_muscle_cells	-0.690239	0.0091433	Not labeled	Down_FDRFC	Down_FDRFC	-0.376082	0.00629134	2.20126	-0.363137	0.018743	1.72716
NID2	Core_matrisome	ECM Glycoproteins	0.505393	0.339254	Not labeled	NS	NS	0.231524	0.071592	1.14514	0.184805	0.338817	0.470035
NLRX1	Non_Immune	Smooth_muscle_cells	-0.797923	-0.248786	Not labeled	Down_FDRFC	Down_FDRFC	-0.455289	0.00190111	2.72099	-0.435036	0.0300111	1.52272
NT5E	Non_Immune	Fibroblasts	0.646695	0.122114	Labeled	Up_FDRFC	Up_FDRFC	0.390405	0.00997965	2.00088	0.781711	0.00364527	2.43827
NTM	Non_Immune	Enteric_glia	-0.448743	0.203622	Not labeled	NS	NS	-0.139184	0.0452537	1.34435	-0.122128	0.521287	0.282923
OGN	Core_matrisome	Proteoglycans	0.403572	0.341336	Not labeled	NS	NS	0.33987	0.0902815	1.0444	0.118498	0.767	0.115205
OLFML3	Non_Immune	Fibroblasts	0.38501	0.393249	Not labeled	NS	NS	0.313528	0.0516835	1.28665	0.231758	0.351551	0.454012
OXCT1	Non_Immune	Smooth_muscle_cells	-0.875645	0.237379	Not labeled	Down_FDRFC	Down_FDRFC	-0.948588	0.00223715	2.6503	-0.651472	0.0165938	1.78005
PALLD	Non_Immune	Smooth_muscle_cells	-0.792571	0.348806	Not labeled	Down_FDRFC	NS	-0.333062	0.0145097	1.83834	-0.180081	0.237152	0.624973
PAPLN	Core_matrisome	ECM Glycoproteins	0.609281	0.195873	Labeled	Up_FDRFC	Up_FDRFC	0.569079	0.0173697	1.76021	0.58946	0.0215216	1.66713
PDHB	Non_Immune	Smooth_muscle_cells	-0.781297	0.0745457	Not labeled	Down_FDRFC	Down_FDRFC	-0.413314	0.00548223	2.26104	-0.393688	0.0196281	1.70712
PDIA6	Immune	Macrophages	0.691464	0.304416	Not labeled	Up_FDRFC	Up_FDRFC	0.563858	0.00246059	2.60896	0.632623	0.00331997	2.47887
PDLIM2	Non_Immune	Fibroblasts	-0.598786	0.0161328	Not labeled	NS	NS	-0.133886	0.0928249	1.03234	-0.223078	0.0694851	1.15811
PDLIM3	Non_Immune	Smooth_muscle_cells	-0.600817	0.478242	Not labeled	NS	NS	-0.3316	0.067656	1.16969	-0.151126	0.518442	0.2853
PFN1	Non_Immune	Smooth_muscle_cells	-0.303662	0.617895	Not labeled	NS	NS	-0.248203	0.0336038	1.47361	0.0137258	0.952859	0.0209715
PGM5	Non_Immune	Smooth_muscle_cells	-0.794334	0.095465	Not labeled	Down_FDRFC	Down_FDRFC	-0.379427	0.00426864	2.36971	-0.445026	0.00101407	2.99393
PLAC9	Non_Immune	Fibroblasts	-0.00684493	-0.282674	Not labeled	NS	Down_FDRFC	0.202591	0.3322	0.4786	-0.723998	0.0162133	1.79013
PLTP	Immune	Macrophages	0.725466	-0.0390875	Not labeled	Up_FDRFC	Up_FDRFC	0.589366	0.00336432	2.4731	0.538441	0.0115323	1.93808
PML	Non_Immune	Endothelial_cells	0.720333	-0.437822	Not labeled	Up_FDRFC	NS	0.577402	0.0145097	1.83834	0.414862	0.190346	0.720456
POSTN	Core_matrisome	ECM Glycoproteins	0.801273	0.226071	Labeled	Up_FDRFC	Up_FDRFC	1.25219	0.00271686	2.56593	1.46898	0.000730513	3.13637
PPP1R12A	Non_Immune	Smooth_muscle_cells	-0.614876	0.151466	Not labeled	NS	NS	-0.276362	0.0086086	2.06507	-0.14439	0.154944	0.809826
PPP1R14A	Non_Immune	Smooth_muscle_cells	-0.125666	-0.559872	Not labeled	NS	NS	-0.0598131	0.574067	0.241037	-0.305472	0.313629	0.503584
PPP2R1A	Non_Immune	Smooth_muscle_cells	0.100397	0.497602	Not labeled	NS	NS	0.00470489	0.970927	0.0128134	0.0766234	0.782326	0.106612
PYGB	Non_Immune	Smooth_muscle_cells	-0.660406	-0.309007	Not labeled	Down_FDRFC	Down_FDRFC	-0.337978	0.0174099	1.7592	-0.567269	0.00415178	2.38177
PYGM	Non_Immune	Smooth_muscle_cells	-0.328424	-0.521097	Not labeled	NS	Down_FDRFC	-0.298181	0.122897	0.910458	-0.517138	0.0257022	1.59003
RAB5C	Immune	Macrophages	0.408663	0.3701	Not labeled	NS	NS	0.244437	0.0154107	1.81218	0.245386	0.198892	0.701382
RASIP1	Non_Immune	Endothelial_cells	0.537977	0.0879882	Labeled	Up_FDRFC	Up_FDRFC	0.492467	0.00446304	2.35037	0.473332	0.00580324	2.23633
REEP1	Non_Immune	Smooth_muscle_cells	0.101286	0.497593	Not labeled	NS	NS	0.0776231	0.651426	0.186135	0.112874	0.651871	0.185839
RSU1	Non_Immune	Smooth_muscle_cells	-0.0644541	0.651051	Not labeled	NS	NS	-0.054011	0.391097	0.407715	0.0473984	0.732367	0.135271
S100A4	Non_Immune	Fibroblasts	0.614543	-0.148168	Labeled	Up_FDRFC	NS	0.59348	0.00569358	2.24461	0.255108	0.229357	0.639487
SAMHD1	Immune	Macrophages	0.65198	-0.333636	Not labeled	Up_FDRFC	NS	0.416969	0.0150594	1.82219	0.0798977	0.719224	0.143136
SBSPON	Core_matrisome	ECM Glycoproteins	0.0865703	0.625168	Not labeled	NS	NS	0.069682	0.583523	0.233942	0.212216	0.495264	0.305163
SEC23A	Non_Immune	Smooth_muscle_cells	-0.368919	-0.476823	Not labeled	NS	NS	-0.127474	0.112944	0.947137	-0.158339	0.309495	0.509347
SGCD	Non_Immune	Fibroblasts	-0.491751	0.14665	Not labeled	NS	NS	-0.198688	0.081765	1.08743	-0.139209	0.44003	0.356518
SLC25A4	Non_Immune	Smooth_muscle_cells	-0.572094	0.148023	Not labeled	Down_FDRFC	Down_FDRFC	-0.71062	0.0195702	1.70841	-0.821962	0.01394	1.85574
SLMAP	Non_Immune	Smooth_muscle_cells	-0.727104	0.12675	Not labeled	Down_FDRFC	Down_FDRFC	-0.4042	0.00703717	2.1526	-0.302887	0.0429162	1.36738
SMTN	Non_Immune	Smooth_muscle_cells	-0.796404	0.267747	Labeled	Down_FDRFC	Down_FDRFC	-0.423821	0.00273347	2.56329	-0.317335	0.0124865	1.90356
SORBS1	Non_Immune	Smooth_muscle_cells	-0.186547	0.721045	Not labeled	NS	NS	-0.0608273	0.421453	0.375251	0.0871082	0.503735	0.297798
SSC5D	Non_Immune	Fibroblasts	-0.497043	-0.270627	Not labeled	NS	Down_FDRFC	-0.101795	0.429741	0.366793	-0.475862	0.0423215	1.37344
STAB1	Immune	Macrophages	0.524181	-0.304469	Not labeled	Up_FDRFC	NS	0.480049	0.011518	1.93862	0.11258	0.714248	0.146151
STOM	Non_Immune	Endothelial_cells	0.51168	-0.341287	Not labeled	NS	NS	0.250811	0.0556851	1.25426	0.27478	0.240931	0.618108
SWAP70	Non_Immune	Endothelial_cells	0.635652	0.127135	Labeled	Up_FDRFC	Up_FDRFC	0.38552	0.0155824	1.80737	0.556621	0.00686373	2.16344
SYNM	Non_Immune	Smooth_muscle_cells	-0.716522	-0.197781	Labeled	Down_FDRFC	Down_FDRFC	-0.466827	0.00520153	2.28387	-0.51723	0.00771077	2.1129
SYNPO2	Non_Immune	Smooth_muscle_cells	-0.830709	0.350678	Not labeled	Down_FDRFC	NS	-0.31673	0.0156691	1.80496	-0.17857	0.181572	0.740951
TAGLN	Non_Immune	Smooth_muscle_cells	-0.163204	0.592868	Labeled	NS	NS	-0.0648726	0.602003	0.220402	-0.047218	0.817665	0.0874244
TGFB1I1	Non_Immune	Smooth_muscle_cells	-0.0873915	0.581737	Not labeled	NS	NS	-0.0961384	0.49733	0.303356	0.0864989	0.756037	0.121457
TNS1	Non_Immune	Smooth_muscle_cells	-0.251164	0.57945	Not labeled	NS	NS	-0.101732	0.104695	0.980074	0.0264487	0.864067	0.0634526
TPSAB1	Immune	Mast_cells	0.378175	0.32702	Labeled	NS	Up_FDRFC	0.57317	0.073805	1.13191	1.6075	0.00711456	2.14785
TUBB6	Non_Immune	Smooth_muscle_cells	-0.696471	-0.332122	Not labeled	Down_FDRFC	Down_FDRFC	-0.347086	0.0118331	1.9269	-0.404011	0.00851012	2.07006
VCAN	Core_matrisome	Proteoglycans	0.454383	0.47216	Not labeled	NS	Up_FDRFC	0.489273	0.0618533	1.20864	0.790794	0.00833919	2.07888
VCL	Non_Immune	Smooth_muscle_cells	-0.525276	0.0769013	Not labeled	NS	NS	-0.137982	0.0123311	1.909	-0.0524634	0.604207	0.218814
VWA1	Core_matrisome	ECM Glycoproteins	0.278636	0.539169	Not labeled	NS	NS	0.0884368	0.624856	0.20422	0.305101	0.246377	0.6084
VWA5A	Core_matrisome	ECM Glycoproteins	0.631873	0.213485	Labeled	Up_FDRFC	Up_FDRFC	0.449333	0.0123311	1.909	0.586915	0.00384509	2.41509
VWF	Core_matrisome	ECM Glycoproteins	0.463945	-0.137125	Not labeled	Up_FDRFC	NS	0.37927	0.0124694	1.90415	0.240473	0.222233	0.653192
WARS1	Non_Immune	Endothelial_cells	0.863973	-0.00215767	Labeled	Up_FDRFC	Up_FDRFC	0.725887	0.00271686	2.56593	0.945491	0.000684843	3.16441
WDR1	Non_Immune	Smooth_muscle_cells	-0.455928	0.337754	Not labeled	NS	NS	-0.167553	0.00223715	2.6503	-0.170847	0.184038	0.735092
ACTG2	Non_Immune	Smooth_muscle_cells	-0.11213	0.363447	Labeled	NS	NS	0.0012125	0.994158	0.00254462	0.024872	0.943435	0.0252881
CADM1	Non_Immune	Enteric_glia	0.438858	0.133176	Labeled	NS	NS	0.306494	0.0534758	1.27184	0.251824	0.247767	0.605957
CNN1	Non_Immune	Smooth_muscle_cells	-0.15499	0.444382	Labeled	NS	NS	-0.0395901	0.849942	0.0706105	0.0710893	0.789331	0.102741

## Sheet: 3C
Order	Large_Category	Cell_type	Protein	STRvNSTR_estimate	STRvNSTR_fdr	STRvCTRL_estimate	STRvCTRL_fdr	STRvNSTR_signif	STRvCTRL_signif
2	Immune	Macrophages	CORO1A	0.918977	0.00336269	1.06529	0.00171464	**	**
3	Immune	Macrophages	CD163	0.519521	0.011738	0.258089	0.444646	*
4	Immune	Mast_cells	CPA3	1.34202	0.0124107	1.93582	0.0177115	*	*
5	Immune	Mast_cells	TPSAB1	0.57317	0.073805	1.6075	0.00711456		**
6	Immune	Mast_cells	CTSG	0.674205	0.00936483	1.22443	0.00661139	**	**
7	Immune	Other_markers	CD74	0.796789	0.00188531	0.768102	0.00194383	**	**
9	Immune	Other_markers	EPX	0.887126	0.0443374	0.118521	0.281019	*
11	Immune	Plasma_cells	JCHAIN	1.27348	0.0104711	2.14807	0.000900137	*	***
12	Immune	Plasma_cells	IGHG2	0.993369	0.00577451	1.61038	0.0191297	**	*
15	Immune	Plasma_cells	IGHA1	0.644476	0.0575226	1.5414	0.00292094		**
17	Immune	Plasma_cells	IGHG4	1.13833	0.0039814	0.247324	0.757248	**
18	Non_Immune	Endothelial_cells	WARS1	0.725887	0.00271686	0.945491	0.000684843	**	***
19	Non_Immune	Endothelial_cells	RASIP1	0.492467	0.00446304	0.473332	0.00580324	**	**
20	Non_Immune	Endothelial_cells	SWAP70	0.38552	0.0155824	0.556621	0.00686373	*	**
21	Non_Immune	Endothelial_cells	DYSF	-0.496169	0.00140153	-0.31713	0.0325119	**	*
22	Non_Immune	Fibroblasts	LSAMP	1.63849	0.00178964	1.52285	0.00194199	**	**
23	Non_Immune	Fibroblasts	NT5E	0.390405	0.00997965	0.781711	0.00364527	**	**
24	Non_Immune	Fibroblasts	S100A4	0.59348	0.00569358	0.255108	0.229357	**
26	Non_Immune	Fibroblasts	MXRA8	0.249067	0.00852272	0.0676477	0.714248	**
27	Non_Immune	Enteric_glia	L1CAM	0.420685	0.0194519	0.186415	0.335017	*
28	Non_Immune	Enteric_glia	CADM1	0.306494	0.0534758	0.251824	0.247767
29	Non_Immune	Enteric_glia	CDH19	0.445383	0.0575226	-0.111917	0.705058
30	Non_Immune	Enteric_glia	CHL1	0.363414	0.0822877	-0.122859	0.645849
31	Non_Immune	Smooth_muscle_cells	CNN1	-0.0395901	0.849942	0.0710893	0.789331
32	Non_Immune	Smooth_muscle_cells	ACTG2	0.0012125	0.994158	0.024872	0.943435
33	Non_Immune	Smooth_muscle_cells	TAGLN	-0.0648726	0.602003	-0.047218	0.817665
34	Non_Immune	Smooth_muscle_cells	SMTN	-0.423821	0.00273347	-0.317335	0.0124865	**	*
35	Non_Immune	Smooth_muscle_cells	DES	-0.459066	0.00475705	-0.351375	0.0325119	**	*
36	Non_Immune	Smooth_muscle_cells	MYH11	-0.495185	0.00190111	-0.360669	0.00591934	**	**
37	Non_Immune	Smooth_muscle_cells	SYNM	-0.466827	0.00520153	-0.51723	0.00771077	**	**

## Sheet: 3D
Protein	Large_Category	Matrisome_division	Labeled	STRvNSTR_estimate	STRvNSTR_fdr	STRvNSTR_Metric_us	STRvNSTR_DE	STRvCTRL_estimate	STRvCTRL_fdr	STRvCTRL_Metric_us	STRvCTRL_DE
COL18A1	Core_matrisome	Collagens	Labeled	0.63215	0.00259914	2.58517	Up_FDRFC	0.52838	0.0172362	1.76356	Up_FDRFC
COL14A1	Core_matrisome	Collagens	Labeled	0.908645	0.0039814	2.39996	Up_FDRFC	0.68587	0.0697211	1.15664	NS
COL21A1	Core_matrisome	Collagens	Labeled	-0.276801	0.232039	0.63444	NS	-1.15111	0.00113851	2.94366	Down_FDRFC
COL6A1	Core_matrisome	Collagens	Not labeled	-0.115439	0.334789	0.475229	NS	-0.167164	0.255466	0.592667	NS
COL3A1	Core_matrisome	Collagens	Not labeled	-0.199108	0.37157	0.429959	NS	-0.278895	0.44426	0.352363	NS
COL6A2	Core_matrisome	Collagens	Not labeled	-0.132582	0.424171	0.372459	NS	-0.169428	0.402489	0.395246	NS
COL4A6	Core_matrisome	Collagens	Not labeled	-0.237462	0.492991	0.307161	NS	-0.666938	0.0984	1.007	NS
COL6A3	Core_matrisome	Collagens	Not labeled	-0.0777159	0.509057	0.293234	NS	-0.156867	0.256567	0.590799	NS
COL12A1	Core_matrisome	Collagens	Not labeled	-0.0906173	0.512367	0.290419	NS	0.00804034	0.982203	0.00779889	NS
COL4A5	Core_matrisome	Collagens	Not labeled	0.106906	0.570405	0.243816	NS	0.251268	0.517486	0.286102	NS
COL1A2	Core_matrisome	Collagens	Not labeled	-0.120364	0.61441	0.211542	NS	-0.127595	0.689707	0.161335	NS
COL1A1	Core_matrisome	Collagens	Not labeled	-0.100118	0.675807	0.170177	NS	-0.0969953	0.781364	0.107147	NS
COL4A2	Core_matrisome	Collagens	Not labeled	-0.0440593	0.782396	0.106573	NS	0.101224	0.716797	0.144604	NS
COL15A1	Core_matrisome	Collagens	Not labeled	0.0427972	0.88447	0.053317	NS	0.392742	0.332837	0.477768	NS
POSTN	Core_matrisome	ECM Glycoproteins	Labeled	1.25219	0.00271686	2.56593	Up_FDRFC	1.46898	0.000730513	3.13637	Up_FDRFC
EMILIN2	Core_matrisome	ECM Glycoproteins	Labeled	0.558926	0.00936483	2.0285	Up_FDRFC	0.519843	0.0430254	1.36628	Up_FDRFC
VWA5A	Core_matrisome	ECM Glycoproteins	Labeled	0.449333	0.0123311	1.909	Up_FDRFC	0.586915	0.00384509	2.41509	Up_FDRFC
VWF	Core_matrisome	ECM Glycoproteins	Not labeled	0.37927	0.0124694	1.90415	Up_FDRFC	0.240473	0.222233	0.653192	NS
PAPLN	Core_matrisome	ECM Glycoproteins	Labeled	0.569079	0.0173697	1.76021	Up_FDRFC	0.58946	0.0215216	1.66713	Up_FDRFC
IGFBP7	Core_matrisome	ECM Glycoproteins	Labeled	-0.362161	0.0221563	1.6545	Down_FDRFC	-0.625442	0.00364527	2.43827	Down_FDRFC
CRELD1	Core_matrisome	ECM Glycoproteins	Not labeled	-0.160163	0.0333906	1.47638	NS	-0.140752	0.36456	0.438231	NS
MATN2	Core_matrisome	ECM Glycoproteins	Not labeled	0.517561	0.0438786	1.35775	Up_FDRFC	0.618497	0.100505	0.997812	NS
CTHRC1	Core_matrisome	ECM Glycoproteins	Not labeled	0.847304	0.0575226	1.24016	NS	0.769882	0.177973	0.749645	NS
LRG1	Core_matrisome	ECM Glycoproteins	Not labeled	0.353549	0.0589533	1.22949	NS	-0.399777	0.222233	0.653192	NS
EFEMP1	Core_matrisome	ECM Glycoproteins	Not labeled	0.320605	0.0678102	1.1687	NS	0.513988	0.0250675	1.60089	Up_FDRFC
NID2	Core_matrisome	ECM Glycoproteins	Not labeled	0.231524	0.071592	1.14514	NS	0.184805	0.338817	0.470035	NS
FNDC1	Core_matrisome	ECM Glycoproteins	Not labeled	-0.678259	0.109399	0.960985	NS	-0.0858962	0.897175	0.047123	NS
AEBP1	Core_matrisome	ECM Glycoproteins	Not labeled	-0.253508	0.110562	0.956394	NS	-0.347429	0.156475	0.805554	NS
AGRN	Core_matrisome	ECM Glycoproteins	Not labeled	0.182605	0.118625	0.925822	NS	0.211534	0.175283	0.756261	NS
EMILIN1	Core_matrisome	ECM Glycoproteins	Not labeled	0.148117	0.143216	0.844007	NS	0.198888	0.112642	0.948298	NS
HMCN2	Core_matrisome	ECM Glycoproteins	Not labeled	-0.282538	0.167045	0.777167	NS	-0.358895	0.173426	0.760885	NS
LAMB2	Core_matrisome	ECM Glycoproteins	Not labeled	0.151525	0.198841	0.701493	NS	0.142499	0.469728	0.328154	NS
FBN1	Core_matrisome	ECM Glycoproteins	Not labeled	0.287003	0.209494	0.678829	NS	-0.0303628	0.933873	0.0297122	NS
LAMA4	Core_matrisome	ECM Glycoproteins	Not labeled	0.101791	0.212863	0.6719	NS	0.260475	0.0870141	1.06041	NS
VTN	Core_matrisome	ECM Glycoproteins	Not labeled	0.229926	0.253929	0.595288	NS	-0.252296	0.418143	0.378675	NS
DPT	Core_matrisome	ECM Glycoproteins	Not labeled	-0.192007	0.285621	0.544211	NS	-0.125535	0.687771	0.162556	NS
TINAGL1	Core_matrisome	ECM Glycoproteins	Not labeled	0.206355	0.322853	0.490995	NS	0.363486	0.182567	0.738577	NS
EFEMP2	Core_matrisome	ECM Glycoproteins	Not labeled	0.162322	0.324968	0.48816	NS	-0.0186345	0.94146	0.0261981	NS
MMRN2	Core_matrisome	ECM Glycoproteins	Not labeled	0.120827	0.350998	0.454695	NS	0.126974	0.531784	0.274264	NS
LAMB1	Core_matrisome	ECM Glycoproteins	Not labeled	-0.0796535	0.355316	0.449385	NS	0.0959879	0.604207	0.218814	NS
PCOLCE	Core_matrisome	ECM Glycoproteins	Not labeled	0.288796	0.365777	0.436784	NS	0.726583	0.0925373	1.03368	NS
NID1	Core_matrisome	ECM Glycoproteins	Not labeled	0.0525407	0.435408	0.361104	NS	0.127445	0.415926	0.380983	NS
SPON1	Core_matrisome	ECM Glycoproteins	Not labeled	0.11018	0.449111	0.347647	NS	0.256258	0.187939	0.725983	NS
LAMC1	Core_matrisome	ECM Glycoproteins	Not labeled	0.0716265	0.468674	0.329129	NS	0.142411	0.342634	0.46517	NS
THBS1	Core_matrisome	ECM Glycoproteins	Not labeled	0.106075	0.492991	0.307161	NS	0.0854411	0.791762	0.101405	NS
TNC	Core_matrisome	ECM Glycoproteins	Not labeled	-0.141297	0.512643	0.290185	NS	0.23665	0.357632	0.446564	NS
FGA	Core_matrisome	ECM Glycoproteins	Not labeled	0.172577	0.525676	0.279282	NS	-0.0323074	0.943243	0.0253764	NS
FBLN5	Core_matrisome	ECM Glycoproteins	Not labeled	-0.181057	0.527391	0.277867	NS	0.265334	0.457764	0.339359	NS
LAMA5	Core_matrisome	ECM Glycoproteins	Not labeled	0.0842414	0.548083	0.261154	NS	-0.029049	0.892893	0.0492004	NS
FBLN1	Core_matrisome	ECM Glycoproteins	Not labeled	0.125254	0.550287	0.25941	NS	0.336187	0.15928	0.797839	NS
SBSPON	Core_matrisome	ECM Glycoproteins	Not labeled	0.069682	0.583523	0.233942	NS	0.212216	0.495264	0.305163	NS
CILP	Core_matrisome	ECM Glycoproteins	Not labeled	0.241764	0.583576	0.233903	NS	-0.474397	0.354504	0.450378	NS
VWA1	Core_matrisome	ECM Glycoproteins	Not labeled	0.0884368	0.624856	0.20422	NS	0.305101	0.246377	0.6084	NS
MXRA5	Core_matrisome	ECM Glycoproteins	Not labeled	0.131901	0.691833	0.159999	NS	-0.548705	0.194245	0.71165	NS
TNXB	Core_matrisome	ECM Glycoproteins	Not labeled	-0.0843924	0.703802	0.15255	NS	-0.345334	0.19639	0.70688	NS
TGFBI	Core_matrisome	ECM Glycoproteins	Not labeled	0.0547017	0.716478	0.144797	NS	-0.163731	0.44173	0.354843	NS
FGB	Core_matrisome	ECM Glycoproteins	Not labeled	0.10727	0.745428	0.127594	NS	-0.0898362	0.839486	0.0759867	NS
FBN2	Core_matrisome	ECM Glycoproteins	Not labeled	0.0529519	0.74744	0.126424	NS	0.159583	0.515093	0.288115	NS
FGL2	Core_matrisome	ECM Glycoproteins	Not labeled	0.0617069	0.74744	0.126424	NS	-0.17192	0.439102	0.357435	NS
NTN1	Core_matrisome	ECM Glycoproteins	Not labeled	0.0922208	0.766035	0.115751	NS	0.213807	0.610805	0.214097	NS
IGFALS	Core_matrisome	ECM Glycoproteins	Not labeled	0.0733396	0.798039	0.0979759	NS	0.0489037	0.924227	0.0342214	NS
FGG	Core_matrisome	ECM Glycoproteins	Not labeled	0.0877969	0.804936	0.0942388	NS	-0.115758	0.793568	0.100416	NS
MFAP2	Core_matrisome	ECM Glycoproteins	Not labeled	0.0375464	0.80744	0.0928899	NS	-0.00635889	0.989944	0.00438916	NS
FN1	Core_matrisome	ECM Glycoproteins	Not labeled	0.0550633	0.808744	0.0921887	NS	0.284541	0.247812	0.605878	NS
COMP	Core_matrisome	ECM Glycoproteins	Not labeled	-0.165527	0.812953	0.0899347	NS	0.0509105	0.957373	0.0189186	NS
LAMA2	Core_matrisome	ECM Glycoproteins	Not labeled	0.0403657	0.822016	0.0851196	NS	-0.137083	0.636259	0.196366	NS
FBLN2	Core_matrisome	ECM Glycoproteins	Not labeled	-0.0617317	0.879935	0.0555495	NS	-1.21374	0.0217011	1.66352	Down_FDRFC
THBS4	Core_matrisome	ECM Glycoproteins	Not labeled	0.0989948	0.892227	0.0495245	NS	0.123898	0.896059	0.0476635	NS
PXDN	Core_matrisome	ECM Glycoproteins	Not labeled	0.0168887	0.896811	0.0472992	NS	0.269815	0.346128	0.460764	NS
EMILIN3	Core_matrisome	ECM Glycoproteins	Not labeled	-0.0214906	0.945808	0.0241969	NS	-0.0427608	0.921974	0.0352816	NS
LTBP4	Core_matrisome	ECM Glycoproteins	Not labeled	-0.00214513	0.991982	0.0034961	NS	0.166318	0.514815	0.288349	NS
VCAN	Core_matrisome	Proteoglycans	Not labeled	0.489273	0.0618533	1.20864	NS	0.790794	0.00833919	2.07888	Up_FDRFC
OGN	Core_matrisome	Proteoglycans	Not labeled	0.33987	0.0902815	1.0444	NS	0.118498	0.767	0.115205	NS
ASPN	Core_matrisome	Proteoglycans	Not labeled	0.409075	0.104999	0.978817	NS	0.677229	0.0257788	1.58874	Up_FDRFC
BGN	Core_matrisome	Proteoglycans	Not labeled	0.359595	0.232522	0.633537	NS	-0.448914	0.203981	0.690411	NS
LUM	Core_matrisome	Proteoglycans	Not labeled	0.260392	0.234341	0.630151	NS	0.219826	0.472247	0.325831	NS
HSPG2	Core_matrisome	Proteoglycans	Not labeled	-0.10473	0.301214	0.521125	NS	0.00397549	0.984997	0.00656525	NS
PRELP	Core_matrisome	Proteoglycans	Not labeled	0.14129	0.421453	0.375251	NS	-0.0199633	0.947822	0.0232732	NS
DCN	Core_matrisome	Proteoglycans	Not labeled	-0.0578842	0.796756	0.0986749	NS	-0.592277	0.0613081	1.21248	NS
PODN	Core_matrisome	Proteoglycans	Not labeled	-0.0298318	0.922051	0.035245	NS	-0.397918	0.370792	0.430869	NS
FMOD	Core_matrisome	Proteoglycans	Not labeled	-0.0480147	0.923118	0.0347429	NS	0.556373	0.272729	0.564268	NS

## Sheet: 4A
Protein	STRvCTRL_WE	STRvNSTR_WE	Color
AARS1	0.447138	0.279635	grey
ABI3	0.893862	0.362592	#317EC2
ACBD3	0.674762	0.35014	grey
ACO2	0.389287	0.248753	grey
ACTB	0.242846	0.372944	grey
ADGRE5	1.27713	1.04418	#C03830
AEBP1	0.490337	0.346339	grey
AIFM1	0.365965	0.163974	grey
AIMP2	0.54319	0.335262	grey
AKAP10	0.457323	0.111103	grey
ALDH18A1	0.838526	0.541331	#317EC2
ALDH1B1	1.1105	0.468029	#317EC2
ALDH5A1	0.586275	0.385249	grey
ALKAL1	1.53526	1.48928	#C03830
ANXA6	0.30219	0.151254	grey
AP1S2	0.352587	0.209157	grey
APEX1	0.375993	0.216369	grey
APOBEC3G	0.852965	0.741296	#C03830
APOL2	0.766846	0.633544	#C03830
ARCN1	0.464571	0.301987	grey
ARHGAP1	0.273822	0.187706	grey
ARHGAP25	0.332571	0.289645	grey
ARHGAP30	1.46645	0.872455	#C03830
ARHGDIB	0.46587	0.412979	grey
ARHGEF1	0.323551	0.314409	grey
ARHGEF6	0.3884	0.156488	grey
ARPC3	0.129575	0.383538	grey
ARPC4	0.30139	0.262039	grey
ASCC2	1.08786	0.477388	#317EC2
ATP13A1	0.728594	0.462248	grey
ATP2A2	0.376614	0.249018	grey
ATP6V1G1	0.567659	0.442939	grey
ATXN2L	0.391863	0.188243	grey
AVL9	0.594054	0.283606	grey
B3GAT3	0.657303	0.193223	grey
BAG2	0.544322	0.357247	grey
BASP1	1.08652	0.679564	#C03830
BCAS2	0.397669	0.175497	grey
BCL3	0.897555	0.563495	#317EC2
BIN2	0.51908	0.505682	grey
BSG	0.234362	0.20596	grey
C1QBP	1.02915	0.370155	#317EC2
CAD	0.419874	0.303344	grey
CALR	0.318627	0.416157	grey
CANX	0.473063	0.210469	grey
CAP1	0.376666	0.241973	grey
CAPG	0.649107	0.608669	#5AAA46
CARS1	0.384884	0.274055	grey
CASP3	0.443763	0.293319	grey
CBX3	0.303814	0.29037	grey
CCDC47	0.598475	0.262958	grey
CCDC50	0.452501	0.181132	grey
CD74	0.545029	0.341589	grey
CISD2	1.05738	0.609477	#C03830
CKAP4	0.44794	0.402142	grey
CLIC6	0.754224	0.425143	grey
CLPTM1	0.372358	0.109967	grey
CNN2	0.990472	0.793817	#C03830
COL12A1	0.585505	0.476487	grey
COL15A1	0.688	0.235826	grey
COPA	0.556742	0.493396	grey
COPB1	0.523546	0.410986	grey
COPB2	0.481197	0.402789	grey
COPG1	0.685778	0.530638	grey
CORO1A	0.987995	0.88361	#C03830
CORO1C	0.32529	0.225027	grey
CPSF7	0.442016	0.327563	grey
CTHRC1	1.15857	0.818924	#C03830
CYBC1	0.821235	0.406638	#317EC2
CYTIP	1.6004	1.35916	#C03830
DAD1	0.767243	0.543875	#317EC2
DCPS	0.292612	0.340875	grey
DDOST	0.720517	0.657077	#5AAA46
DDRGK1	0.742535	0.569324	grey
DDX3X	0.36976	0.300881	grey
DDX5	0.338315	0.219775	grey
DECR1	0.36235	0.180302	grey
DENND2D	0.636488	0.92536	#5AAA46
DES	0.624902	0.283453	grey
DGKA	0.866402	0.570116	#317EC2
DHX15	0.347924	0.275377	grey
DIAPH2	0.470038	0.193569	grey
DNAJB11	0.519805	0.394868	grey
DNAJC3	0.555507	0.422574	grey
DOCK2	0.492608	0.34921	grey
DPP7	0.415095	0.62841	#5AAA46
EDEM2	1.42126	0.865835	#C03830
EDF1	0.473384	0.318071	grey
EEF1A1	0.31906	0.358215	grey
EEF1D	0.726038	0.462189	grey
EEF1G	0.660623	0.540597	grey
EEF2	0.659968	0.522796	grey
EFEMP1	1.2024	0.567139	#317EC2
EFEMP2	0.708546	0.357525	grey
EFHD2	0.341616	0.165047	grey
EIF2B3	0.810338	0.332493	#317EC2
EIF2S1	0.269019	0.426775	grey
EIF2S3	0.400166	0.216032	grey
EIF3B	0.455007	0.281444	grey
EIF3G	0.454328	0.292787	grey
EIF4B	0.363134	0.181298	grey
EIF4G1	0.352331	0.255502	grey
EIF4G3	0.435356	0.250983	grey
EMC2	0.555597	0.318418	grey
EMILIN1	0.772442	0.516842	#317EC2
ENO1	0.309127	0.237009	grey
EPRS1	0.345927	0.27503	grey
EPX	0.852335	0.807344	#C03830
ERAP1	0.511734	0.299854	grey
ERCC2	0.386122	0.165117	grey
ETF1	0.50906	0.251451	grey
EXOSC3	0.585601	0.447687	grey
EZR	0.589412	0.259427	grey
F9	0.188797	0.516295	grey
FAM107B	1.07441	0.513762	#317EC2
FAM174A	0.61802	0.582857	#5AAA46
FAU	0.464034	0.353826	grey
FBLN1	0.776498	0.580212	#C03830
FBLN5	1.161	0.0736081	#317EC2
FBN2	0.796412	0.842433	#C03830
FCGR1A	2.08193	1.01631	#C03830
FILIP1L	0.862486	0.607907	#C03830
FKBP11	1.1515	1.13367	#C03830
FKBP2	-0.164225	0.512062	grey
FLNA	0.375982	0.226468	grey
FLNC	0.633201	0.268638	grey
FMNL1	0.207362	0.322803	grey
FMOD	0.89589	0.43719	#317EC2
FNBP1	0.586319	0.334002	grey
FNDC3A	0.883534	0.742694	#C03830
FRMPD1	0.495375	0.504936	grey
FTH1	0.872561	1.07424	#C03830
FTL	0.919102	1.10887	#C03830
FUBP1	0.40316	0.413988	grey
GABPB1	0.528569	0.262016	grey
GALK1	0.404539	0.169665	grey
GALNT2	0.749485	0.663099	#5AAA46
GALT	0.5145	0.371985	grey
GAR1	0.801615	0.499178	#317EC2
GARS1	0.416667	0.297836	grey
GBP1	1.1893	0.778582	#C03830
GBP2	0.750333	0.602272	#5AAA46
GFER	0.515147	0.355511	grey
GFPT1	0.647714	0.243139	grey
GLG1	0.360618	0.287232	grey
GMFG	0.607757	0.378916	grey
GMPPA	0.741596	0.636464	#5AAA46
GMPPB	0.749074	0.586676	#5AAA46
GRB2	0.573337	0.30233	grey
GREM1	1.40207	1.16105	#C03830
GUCY1A1	1.02819	0.661309	#C03830
GUCY1B1	0.363636	0.419257	grey
H1-10	0.119576	0.181992	grey
H1-2	0.407998	0.537112	grey
H1-3	1.27064	1.29958	#C03830
H1-4	0.413281	0.405568	grey
H1-5	0.923375	0.761671	#C03830
H4C1	0.451548	0.331944	grey
HAPLN3	0.830837	0.635265	#C03830
HARS1	0.344391	0.213135	grey
HDGF	0.387207	0.365714	grey
HDLBP	0.655356	0.531434	grey
HERPUD1	2.61971	1.99425	#C03830
HINT2	0.619673	0.386354	grey
HK3	0.341937	0.239796	grey
HLA-A	0.484248	0.346301	grey
HLA-B	0.533464	0.51984	grey
HLA-DQB1	1.4154	0.624692	#C03830
HLA-DRA	1.08182	0.414601	#317EC2
HM13	1.48487	1.08388	#C03830
HMGA1	1.19952	0.77906	#C03830
HMGN4	0.479467	0.275206	grey
HNRNPA2B1	0.406076	0.325183	grey
HNRNPM	0.384018	0.271308	grey
HNRNPUL2	0.255389	0.15338	grey
HOPX	1.20551	0.511904	#317EC2
HSP90B1	0.996	0.746734	#C03830
HSPA5	0.673392	0.529368	grey
HSPB6	0.535897	0.0109653	grey
HSPB7	0.572869	0.447613	grey
HSPE1	0.373741	0.260229	grey
HTRA1	0.129654	0.779569	#5AAA46
HYOU1	0.866805	0.74725	#C03830
IARS1	0.448992	0.283127	grey
ICAM1	0.537285	0.405224	grey
ICAM3	1.35591	1.64354	#C03830
IDH2	0.436583	0.322243	grey
IDH3A	0.36123	0.224173	grey
IFI35	0.56739	0.35475	grey
IGHG3	1.02229	0.45518	#317EC2
IGKC	0.46892	0.139677	grey
IL16	1.16962	0.854673	#C03830
IL4I1	0.873389	0.712581	#C03830
INPP4A	0.891346	0.185419	#317EC2
IPO4	0.567172	0.291893	grey
IRF9	0.4314	0.372881	grey
ITGA8	0.937819	0.614305	#C03830
ITGAL	0.785536	0.605722	#C03830
ITGAX	0.168249	0.67557	#5AAA46
ITGB2	0.54239	0.553022	grey
LAP3	0.730521	0.522032	grey
LARP1	0.478137	0.410567	grey
LASP1	0.644425	0.225355	grey
LCP1	0.910791	0.573995	#C03830
LDHA	0.455348	0.211517	grey
LMAN1	0.697369	0.648129	#5AAA46
LMAN2	0.487749	0.516047	grey
LMNA	0.109176	0.079965	grey
LMNB1	0.981725	0.739337	#C03830
LOXL1	0.332117	0.782076	#5AAA46
LRCH4	0.957361	0.892059	#C03830
LRRC59	0.242822	0.422118	grey
LSP1	1.5621	1.23733	#C03830
LTBP1	1.09122	0.884692	#C03830
LTBP2	0.338525	0.747043	#5AAA46
LYZ	-0.0259433	0.381846	grey
MAGT1	0.616484	0.666477	#5AAA46
MANF	1.11881	0.787156	#C03830
MCEE	1.15579	1.01411	#C03830
MCM3	0.46175	0.743128	#5AAA46
MCM7	0.693545	0.368913	grey
MDP1	0.503961	0.434987	grey
MEF2D	0.287944	0.355568	grey
MFAP1	0.387189	0.307634	grey
MICAL1	0.236526	0.306729	grey
MIF	0.61718	0.400806	grey
MMP2	0.438444	0.771384	#5AAA46
MOGS	0.351971	0.151603	grey
MRPL53	0.455415	0.103581	grey
MRPS23	0.567022	0.227609	grey
MTDH	0.687141	0.498917	grey
MVP	0.207655	0.264558	grey
MX1	0.547648	0.738654	#5AAA46
MX2	0.52603	0.425661	grey
MXRA5	1.41889	0.68278	#C03830
MYH10	0.600571	0.368809	grey
MYO1F	0.681867	0.394138	grey
MZB1	3.3873	2.22842	#C03830
NAGK	0.502468	0.177074	grey
NAMPT	0.737303	0.715454	#5AAA46
NANS	1.22129	0.751807	#C03830
NARS2	0.733965	0.0437992	grey
NCKAP1L	1.50986	0.692258	#C03830
NCL	0.342575	0.238944	grey
NCLN	0.397184	0.223938	grey
NDUFA13	0.390954	0.139388	grey
NDUFB11	0.340018	0.197703	grey
NFKB2	0.608105	0.505906	grey
NID2	0.359426	0.112498	grey
NNMT	1.15118	1.10142	#C03830
NOLC1	0.645193	0.326647	grey
NOP2	0.439534	0.338676	grey
NOP56	0.417334	0.316929	grey
NOP58	0.546367	0.517184	grey
NPM1	0.573066	0.383275	grey
NPNT	-0.034936	0.639469	#5AAA46
NT5E	0.276915	0.244856	grey
NTMT1	1.00248	0.284838	#317EC2
NUCB2	1.31174	1.06549	#C03830
NUP160	0.342297	0.293975	grey
NUP210	0.874122	0.782302	#C03830
OCIAD1	0.335086	0.338693	grey
OGFR	0.675945	0.331263	grey
OSBPL8	1.00017	0.451078	#317EC2
OTUD6B	0.32732	0.191823	grey
P4HB	0.568965	0.356953	grey
PAAF1	0.466339	0.308792	grey
PABPC1	0.419267	0.299086	grey
PABPC4	1.03811	0.929163	#C03830
PACS1	0.390576	0.242732	grey
PAPLN	0.588497	0.391608	grey
PARP1	0.608835	0.56924	grey
PCBP1	0.329122	0.299129	grey
PCNP	0.423372	0.129867	grey
PDIA3	0.362963	0.269154	grey
PDIA4	0.895275	0.752281	#C03830
PDIA6	0.805213	0.666844	#C03830
PDK1	1.18398	1.04521	#C03830
PDLIM3	0.274768	0.227616	grey
PDLIM4	0.55877	0.451006	grey
PGM3	0.48409	0.151294	grey
PKM	0.353875	0.328805	grey
PLCG2	0.6152	0.483058	grey
PLXDC2	0.0358722	0.318331	grey
PPIB	0.677397	0.54457	grey
PPIF	0.65389	0.291645	grey
PPP1R18	0.272239	0.327231	grey
PPP6R1	0.439405	0.331325	grey
PRDX4	1.42178	1.16488	#C03830
PREB	0.961553	0.713162	#C03830
PRG3	0.741114	0.574389	#5AAA46
PRKCB	1.71662	0.951523	#C03830
PRKCSH	0.344609	0.194282	grey
PSMB10	0.715394	0.378443	grey
PSMB9	0.889561	0.506259	#317EC2
PSME1	0.535706	0.427664	grey
PSME2	0.46516	0.417396	grey
PTBP1	0.312358	0.217081	grey
PTDSS1	0.659901	0.342144	grey
PTGDS	0.908777	0.781387	#C03830
PTPN1	0.673867	0.512753	grey
PTPN6	0.487444	0.47766	grey
PTPRC	0.881433	0.604168	#C03830
PUF60	0.472891	0.22968	grey
PXDN	0.456277	0.313613	grey
QPCTL	0	1.17348	#5AAA46
RAB8A	0.598767	0.136769	grey
RAC2	1.1914	0.916715	#C03830
RASAL3	1.00954	0.70095	#C03830
RASSF2	0.610667	0.514836	grey
RAVER1	0.260059	0.392981	grey
RBM17	0.243458	0.342877	grey
RCC1	0.0355712	0.290012	grey
RIOX1	0.836615	0.530339	#317EC2
RNF213	0.522235	0.539089	grey
RPL10	0.375263	0.400479	grey
RPL11	0.780253	0.471424	#317EC2
RPL12	0.594492	0.455514	grey
RPL13	0.518183	0.400233	grey
RPL13A	0.261416	0.392369	grey
RPL14	0.414695	0.348511	grey
RPL15	0.607449	0.421399	grey
RPL17	0.481328	0.458975	grey
RPL18	0.756341	0.57282	#C03830
RPL19	0.505463	0.443347	grey
RPL21	0.440571	0.372593	grey
RPL22	0.394205	0.34871	grey
RPL23	0.707338	0.549613	grey
RPL23A	0.305755	0.325295	grey
RPL24	0.544971	0.376838	grey
RPL26	0.529023	0.406684	grey
RPL27	0.589932	0.376621	grey
RPL27A	0.560997	0.446956	grey
RPL28	0.451576	0.345456	grey
RPL3	0.598134	0.430478	grey
RPL30	0.683077	0.510311	grey
RPL31	0.406978	0.397192	grey
RPL32	0.43182	0.500113	grey
RPL34	0.557445	0.462931	grey
RPL35	0.37039	0.370053	grey
RPL36	0.535888	0.382062	grey
RPL4	0.495667	0.421383	grey
RPL6	0.497115	0.414125	grey
RPL7	0.479708	0.412557	grey
RPL7A	0.470825	0.377662	grey
RPL8	0.551641	0.434206	grey
RPL9	0.324516	0.461927	grey
RPLP0	0.542793	0.392557	grey
RPLP2	0.487464	0.409444	grey
RPN1	0.693714	0.613025	#5AAA46
RPN2	0.709547	0.667268	#5AAA46
RPS10	0.580095	0.557214	grey
RPS11	0.529324	0.409048	grey
RPS12	0.151319	0.249464	grey
RPS13	0.501596	0.430996	grey
RPS15A	0.397671	0.376292	grey
RPS16	0.219309	0.353387	grey
RPS17	0.469252	0.414988	grey
RPS18	0.547972	0.402727	grey
RPS19	0.532851	0.467329	grey
RPS2	0.679228	0.537791	grey
RPS21	0.586307	0.274172	grey
RPS24	0.477824	0.524701	grey
RPS25	0.636023	0.442294	grey
RPS26	0.962771	0.71869	#C03830
RPS27L	0.60588	0.436571	grey
RPS28	0.368725	0.35315	grey
RPS3	0.637217	0.499463	grey
RPS3A	0.384734	0.324701	grey
RPS4X	0.596034	0.474869	grey
RPS5	0.62139	0.546836	grey
RPS6	0.53915	0.419856	grey
RPS7	0.6154	0.355603	grey
RPS8	0.554171	0.385882	grey
RPS9	0.557595	0.427545	grey
RPSA	0.376834	0.42509	grey
RRBP1	1.09523	0.838424	#C03830
RRP12	0.514106	0.465582	grey
SAFB	0.417786	0.238677	grey
SCFD1	0.282646	0.291438	grey
SEC11C	3.73793	2.00181	#C03830
SEC13	0.731132	0.416132	grey
SEC16A	0.325348	0.276115	grey
SEC22B	0.437765	0.402305	grey
SEC23B	1.80395	1.04677	#C03830
SEC24A	0.840038	0.555459	#317EC2
SEC24C	0.419716	0.352619	grey
SEC24D	0.680122	0.522129	grey
SEC31A	0.602103	0.408883	grey
SEC61A1	0.84404	0.530586	#317EC2
SEL1L	0.761422	0.595698	#C03830
SEPTIN1	0.936529	0.780169	#C03830
SET	0.46962	0.304878	grey
SF3B3	0.316757	0.219404	grey
SF3B6	0.529995	0.316659	grey
SFPQ	0.332962	0.197101	grey
SGCD	0.632011	0.262577	grey
SH3BP1	0.579526	0.255442	grey
SLC1A4	0.78785	0.676757	#C03830
SLC1A5	1.14009	0.895005	#C03830
SLC30A7	0.622885	0.465112	grey
SLC38A10	0.788911	0.416846	#317EC2
SLTM	0.518989	0.436158	grey
SMARCE1	0.359074	0.314459	grey
SMCHD1	0.587668	0.512014	grey
SMPDL3B	0.680852	0.509411	grey
SMTN	0.487842	0.381923	grey
SND1	0.953355	0.744333	#C03830
SNRPD3	0.418158	0.268908	grey
SNU13	0.322316	0.385555	grey
SOD2	1.11169	1.11255	#C03830
SORBS1	0.475028	0.0846901	grey
SPCS2	1.31648	1.4484	#C03830
SQSTM1	0.503406	0.415399	grey
SRA1	0.563365	0.249015	grey
SRM	0.536903	0.441485	grey
SRP68	0.40507	0.568136	grey
SRP72	0.517667	0.511382	grey
SRPRA	0.414332	0.335577	grey
SRPRB	0.503235	0.63287	#5AAA46
SSR1	1.25889	0.932898	#C03830
SSR4	1.77302	1.20435	#C03830
STAT1	1.68533	1.09641	#C03830
STAT2	1.03959	0.618612	#C03830
STK4	0.69608	0.615268	#5AAA46
STS	0.54164	0.0330714	grey
STT3A	0.448776	0.444959	grey
STT3B	0.815675	0.83109	#C03830
STX11	0.723943	0.228301	grey
SUB1	1.43234	0.944097	#C03830
SYNC	0.415244	0.441397	grey
TAGLN	0.612295	0.33178	grey
TAOK3	0.390365	0.294937	grey
TAP1	0.710791	0.537212	grey
TAP2	0.491628	0.547579	grey
TAPBP	1.00751	0.682377	#C03830
TBL2	0.466185	0.364536	grey
TCOF1	0.40779	0.419027	grey
TES	0.462211	0.342718	grey
THBS2	0.834705	0.62041	#C03830
THRAP3	0.476099	0.169697	grey
TIMM10	0.521107	0.378797	grey
TMA7	0.232154	0.527285	grey
TMED1	0.645374	0.568526	grey
TMED10	0.421761	0.373639	grey
TMED2	0.481512	0.604026	#5AAA46
TMED4	0.37679	0.156677	grey
TMED9	0.872288	0.642505	#C03830
TMEM201	0.778743	0.243768	#317EC2
TNC	1.76782	1.35248	#C03830
TOM1	0.465058	0.295045	grey
TOMM22	0.466082	0.307865	grey
TOP1	1.2085	0.674888	#C03830
TOP2B	0.386938	0.222731	grey
TPD52	0.775121	0.7446	#C03830
TRIM28	0.309495	0.18042	grey
TRIR	0.599675	0.534242	grey
TUBA4A	0.110923	0.349155	grey
TXNDC12	0.67426	0.400221	grey
TXNDC5	1.76497	1.22893	#C03830
TYMP	1.43885	0.941395	#C03830
U2AF2	0.395872	0.211288	grey
UBA7	0.582396	0.250884	grey
UCHL5	0.282611	0.344564	grey
UFC1	0.300537	0.255954	grey
USO1	0.507992	0.401844	grey
VARS1	0.67101	0.45815	grey
VCAN	0.715032	0.877733	#5AAA46
WARS1	0.672449	0.53332	grey
WAS	0.535664	0.616095	#5AAA46
WIPF1	0.453526	0.406033	grey
XIAP	0.418029	0.301997	grey
XRCC5	0.344975	0.236125	grey
XRCC6	0.39306	0.235465	grey
YIPF3	1.07319	0.589902	#C03830
YIPF6	1.42917	0.68327	#C03830
ZC3H15	0.370735	0.213511	grey
ZC3H18	0.467049	0.356168	grey
ZNF207	0.427767	0.138695	grey

## Sheet: 4C
Protein	comparison	Score	Rank	Layer_Direction
MZB1	STRvCTRL	8.55457	1	Increased_STR_SM
SEC11C	STRvCTRL	7.80478	2	Increased_STR_SM
MZB1	STRvDist	7.48677	1	Increased_STR_SM
MZB1	STRvNSTR	7.17942	1	Increased_STR_SM
HERPUD1	STRvNSTR	6.67087	2	Increased_STR_SM
TXNDC5	STRvCTRL	6.4614	3	Increased_STR_SM
TNC	STRvCTRL	6.35481	4	Increased_STR_SM
HERPUD1	STRvAdj	6.31831	1	Increased_STR_SM
TNC	STRvDist	6.28007	2	Increased_STR_SM
HERPUD1	STRvDist	6.03607	3	Increased_STR_SM
SEC11C	STRvNSTR	5.99726	3	Increased_STR_SM
MZB1	STRvAdj	5.90258	2	Increased_STR_SM
STAT1	STRvCTRL	5.686	5	Increased_STR_SM
SEC11C	STRvDist	5.60617	4	Increased_STR_SM
TXNDC5	STRvDist	5.58976	5	Increased_STR_SM
HERPUD1	STRvCTRL	5.56556	6	Increased_STR_SM
TNC	STRvNSTR	5.55532	4	Increased_STR_SM
PRDX4	STRvCTRL	5.52417	7	Increased_STR_SM
SEC11C	STRvAdj	5.4829	3	Increased_STR_SM
TXNDC5	STRvNSTR	5.34057	5	Increased_STR_SM
SSR1	STRvCTRL	5.29288	8	Increased_STR_SM
SOD2	STRvNSTR	5.19863	6	Increased_STR_SM
PRDX4	STRvNSTR	5.18994	7	Increased_STR_SM
ICAM3	STRvDist	5.14219	6	Increased_STR_SM
SND1	STRvCTRL	5.06479	9	Increased_STR_SM
SOD2	STRvDist	4.97723	7	Increased_STR_SM
PRDX4	STRvDist	4.96308	8	Increased_STR_SM
RRBP1	STRvCTRL	4.94974	10	Increased_STR_SM
GUCY1A1	STRvDist	4.91689	9	Increased_STR_SM
NNMT	STRvNSTR	4.86555	8	Increased_STR_SM
VCAN	STRvDist	4.86045	10	Increased_STR_SM
SSR1	STRvDist	4.86045	11	Increased_STR_SM
EFEMP1	STRvCTRL	4.85662	11	Increased_STR_SM
SUB1	STRvCTRL	4.84893	12	Increased_STR_SM
LSP1	STRvCTRL	4.83753	13	Increased_STR_SM
PRDX4	STRvAdj	4.83552	4	Increased_STR_SM
GUCY1A1	STRvCTRL	4.81259	14	Increased_STR_SM
TYMP	STRvNSTR	4.8043	9	Increased_STR_SM
SSR1	STRvNSTR	4.78953	10	Increased_STR_SM
LSP1	STRvDist	4.76912	12	Increased_STR_SM
HSP90B1	STRvCTRL	4.76144	15	Increased_STR_SM
STAT1	STRvNSTR	4.75538	11	Increased_STR_SM
FTL	STRvNSTR	4.74583	12	Increased_STR_SM
VCAN	STRvNSTR	4.7301	13	Increased_STR_SM
LSP1	STRvNSTR	4.71369	14	Increased_STR_SM
FTL	STRvDist	4.70114	13	Increased_STR_SM
SEC23B	STRvCTRL	4.68352	16	Increased_STR_SM
FBLN5	STRvCTRL	4.64624	17	Increased_STR_SM
BASP1	STRvDist	4.60533	14	Increased_STR_SM
RRBP1	STRvNSTR	4.58294	15	Increased_STR_SM
TYMP	STRvCTRL	4.57694	18	Increased_STR_SM
FKBP11	STRvNSTR	4.57345	16	Increased_STR_SM
ICAM3	STRvNSTR	4.56378	17	Increased_STR_SM
NNMT	STRvDist	4.55203	15	Increased_STR_SM
FCGR1A	STRvCTRL	4.53504	19	Increased_STR_SM
SND1	STRvNSTR	4.52744	18	Increased_STR_SM
STAT1	STRvAdj	4.52531	5	Increased_STR_SM
SND1	STRvDist	4.50422	16	Increased_STR_SM
GUCY1A1	STRvNSTR	4.4554	19	Increased_STR_SM
SOD2	STRvAdj	4.44025	6	Increased_STR_SM
SSR4	STRvCTRL	4.3981	20	Increased_STR_SM
CNN2	STRvDist	4.39755	17	Increased_STR_SM
LMNB1	STRvCTRL	4.36787	21	Increased_STR_SM
RRBP1	STRvDist	4.36674	18	Increased_STR_SM
HM13	STRvCTRL	4.36315	22	Increased_STR_SM
STAT1	STRvDist	4.35398	19	Increased_STR_SM
HSP90B1	STRvNSTR	4.34227	20	Increased_STR_SM
FKBP11	STRvDist	4.32159	20	Increased_STR_SM
TYMP	STRvAdj	4.31459	7	Increased_STR_SM
IL16	STRvCTRL	4.30731	23	Increased_STR_SM
HYOU1	STRvCTRL	4.3029	24	Increased_STR_SM
H1-3	STRvAdj	4.29869	8	Increased_STR_SM
CNN2	STRvNSTR	4.29075	21	Increased_STR_SM
LTBP1	STRvCTRL	4.28554	25	Increased_STR_SM
HYOU1	STRvDist	4.28083	21	Increased_STR_SM
TYMP	STRvDist	4.27007	22	Increased_STR_SM
PABPC4	STRvDist	4.26428	23	Increased_STR_SM
HYOU1	STRvNSTR	4.26052	22	Increased_STR_SM
CORO1A	STRvDist	4.23116	24	Increased_STR_SM
CTHRC1	STRvDist	4.23012	25	Increased_STR_SM
ADGRE5	STRvDist	4.2249	26	Increased_STR_SM
HSP90B1	STRvDist	4.21706	27	Increased_STR_SM
FKBP11	STRvCTRL	4.21403	26	Increased_STR_SM
VARS1	STRvCTRL	4.20944	27	Increased_STR_SM
CTHRC1	STRvCTRL	4.19433	28	Increased_STR_SM
SPCS2	STRvNSTR	4.17512	23	Increased_STR_SM
RPN1	STRvNSTR	4.16296	24	Increased_STR_SM
BASP1	STRvCTRL	4.16171	29	Increased_STR_SM
PABPC4	STRvNSTR	4.15736	25	Increased_STR_SM
PTGDS	STRvDist	4.15549	28	Increased_STR_SM
FBN2	STRvDist	4.15205	29	Increased_STR_SM
RPS24	STRvAdj	4.14936	9	Increased_STR_SM
PDIA6	STRvCTRL	4.14094	30	Increased_STR_SM
H1-3	STRvNSTR	4.13886	26	Increased_STR_SM
HLA-DQB1	STRvCTRL	4.13185	31	Increased_STR_SM
CORO1A	STRvNSTR	4.12944	27	Increased_STR_SM
PDIA6	STRvNSTR	4.12874	28	Increased_STR_SM
CTHRC1	STRvNSTR	4.12074	29	Increased_STR_SM
GMPPB	STRvAdj	4.1098	10	Increased_STR_SM
TXNDC5	STRvAdj	4.10677	11	Increased_STR_SM
LTBP1	STRvDist	4.09787	30	Increased_STR_SM
RNF213	STRvAdj	4.08057	12	Increased_STR_SM
PDIA6	STRvDist	4.07974	31	Increased_STR_SM
FKBP11	STRvAdj	4.0771	13	Increased_STR_SM
ALKAL1	STRvDist	4.07344	32	Increased_STR_SM
RPN2	STRvNSTR	4.05894	30	Increased_STR_SM
PPIB	STRvCTRL	4.05492	32	Increased_STR_SM
GMPPB	STRvCTRL	4.04177	33	Increased_STR_SM
SND1	STRvAdj	4.03687	14	Increased_STR_SM
EEF2	STRvCTRL	4.03635	34	Increased_STR_SM
ALKAL1	STRvNSTR	4.03546	31	Increased_STR_SM
EDEM2	STRvCTRL	4.03507	35	Increased_STR_SM
NANS	STRvCTRL	4.01982	36	Increased_STR_SM
IL16	STRvNSTR	3.9964	32	Increased_STR_SM
EEF1G	STRvCTRL	3.99225	37	Increased_STR_SM
RPN2	STRvDist	3.99047	33	Increased_STR_SM
PDIA4	STRvCTRL	3.98791	38	Increased_STR_SM
ADGRE5	STRvNSTR	3.97814	33	Increased_STR_SM
TMED9	STRvCTRL	3.9765	39	Increased_STR_SM
PDIA4	STRvDist	3.97531	34	Increased_STR_SM
FILIP1L	STRvDist	3.97141	35	Increased_STR_SM
GBP1	STRvCTRL	3.96962	40	Increased_STR_SM
PSMB9	STRvCTRL	3.96792	41	Increased_STR_SM
RRBP1	STRvAdj	3.96582	15	Increased_STR_SM
RPN1	STRvDist	3.95865	36	Increased_STR_SM
MXRA5	STRvCTRL	3.95478	42	Increased_STR_SM
ALDH18A1	STRvCTRL	3.95054	43	Increased_STR_SM
RPN1	STRvCTRL	3.94969	44	Increased_STR_SM
RPL23	STRvCTRL	3.94848	45	Increased_STR_SM
MMP2	STRvDist	3.94551	37	Increased_STR_SM
SPCS2	STRvDist	3.94361	38	Increased_STR_SM
SOD2	STRvCTRL	3.93455	46	Increased_STR_SM
PRKCB	STRvCTRL	3.93374	47	Increased_STR_SM
LMNB1	STRvNSTR	3.93185	34	Increased_STR_SM
RPS3	STRvCTRL	3.90598	48	Increased_STR_SM
PDIA4	STRvNSTR	3.88196	35	Increased_STR_SM
LTBP1	STRvNSTR	3.88138	36	Increased_STR_SM
RPS6	STRvCTRL	3.88064	49	Increased_STR_SM
SSR1	STRvAdj	3.87169	16	Increased_STR_SM
VCAN	STRvAdj	3.87023	17	Increased_STR_SM
DAD1	STRvCTRL	3.86593	50	Increased_STR_SM
NUP210	STRvNSTR	3.86087	37	Increased_STR_SM
GREM1	STRvDist	3.85538	39	Increased_STR_SM
PPIB	STRvDist	3.8517	40	Increased_STR_SM
SEC23B	STRvNSTR	3.84193	38	Increased_STR_SM
PABPC4	STRvCTRL	3.83846	51	Increased_STR_SM
DDOST	STRvDist	3.83297	41	Increased_STR_SM
CNN2	STRvCTRL	3.83022	52	Increased_STR_SM
EPX	STRvDist	3.82778	42	Increased_STR_SM
LMAN1	STRvDist	3.82374	43	Increased_STR_SM
IL16	STRvDist	3.82294	44	Increased_STR_SM
SUB1	STRvNSTR	3.8168	39	Increased_STR_SM
CORO1A	STRvCTRL	3.81673	53	Increased_STR_SM
FBLN1	STRvDist	3.80466	45	Increased_STR_SM
RPL18	STRvCTRL	3.80466	54	Increased_STR_SM
BASP1	STRvNSTR	3.80129	40	Increased_STR_SM
RPL19	STRvAdj	3.79936	18	Increased_STR_SM
LMAN1	STRvNSTR	3.79588	41	Increased_STR_SM
LMNB1	STRvDist	3.79474	46	Increased_STR_SM
DDOST	STRvNSTR	3.79315	42	Increased_STR_SM
SEC31A	STRvCTRL	3.77897	55	Increased_STR_SM
EEF1G	STRvNSTR	3.77614	43	Increased_STR_SM
RPS5	STRvNSTR	3.75256	44	Increased_STR_SM
RPL12	STRvCTRL	3.7473	56	Increased_STR_SM
RPS2	STRvCTRL	3.74525	57	Increased_STR_SM
MAGT1	STRvAdj	3.73775	19	Increased_STR_SM
SSR4	STRvNSTR	3.73281	45	Increased_STR_SM
TNC	STRvAdj	3.72845	20	Increased_STR_SM
EEF1D	STRvCTRL	3.72674	58	Increased_STR_SM
DDOST	STRvCTRL	3.72503	59	Increased_STR_SM
CYTIP	STRvCTRL	3.71604	60	Increased_STR_SM
H1-3	STRvCTRL	3.71463	61	Increased_STR_SM
NUP210	STRvCTRL	3.70755	62	Increased_STR_SM
RPS5	STRvCTRL	3.70552	63	Increased_STR_SM
EMILIN1	STRvCTRL	3.70034	64	Increased_STR_SM
PPIB	STRvNSTR	3.69616	46	Increased_STR_SM
DDRGK1	STRvCTRL	3.6944	65	Increased_STR_SM
COPA	STRvNSTR	3.69358	47	Increased_STR_SM
SEC23B	STRvDist	3.68806	47	Increased_STR_SM
MTDH	STRvCTRL	3.68768	66	Increased_STR_SM
PREB	STRvCTRL	3.6833	67	Increased_STR_SM
RPN1	STRvAdj	3.67494	21	Increased_STR_SM
HM13	STRvDist	3.67435	48	Increased_STR_SM
COPA	STRvDist	3.67034	49	Increased_STR_SM
EEF2	STRvDist	3.66882	50	Increased_STR_SM
FTH1	STRvDist	3.66437	51	Increased_STR_SM
ARHGAP30	STRvCTRL	3.66185	68	Increased_STR_SM
FTH1	STRvNSTR	3.653	48	Increased_STR_SM
RPS5	STRvAdj	3.64699	22	Increased_STR_SM
GMPPB	STRvNSTR	3.63894	49	Increased_STR_SM
RPN2	STRvCTRL	3.63833	69	Increased_STR_SM
MANF	STRvCTRL	3.63706	70	Increased_STR_SM
LMAN1	STRvCTRL	3.6351	71	Increased_STR_SM
RNF213	STRvNSTR	3.6298	50	Increased_STR_SM
NUP210	STRvDist	3.62443	52	Increased_STR_SM
GREM1	STRvCTRL	3.62438	72	Increased_STR_SM
EEF1G	STRvAdj	3.62313	23	Increased_STR_SM
ALKAL1	STRvCTRL	3.61619	73	Increased_STR_SM
HDLBP	STRvNSTR	3.61138	51	Increased_STR_SM
CKAP4	STRvNSTR	3.611	52	Increased_STR_SM
RPS18	STRvCTRL	3.59998	74	Increased_STR_SM
HSPA5	STRvCTRL	3.59791	75	Increased_STR_SM
MIF	STRvCTRL	3.59536	76	Increased_STR_SM
DPP7	STRvNSTR	3.59337	53	Increased_STR_SM
FBLN1	STRvNSTR	3.59044	54	Increased_STR_SM
EEF2	STRvNSTR	3.5903	55	Increased_STR_SM
GBP2	STRvNSTR	3.58915	56	Increased_STR_SM
HM13	STRvNSTR	3.58175	57	Increased_STR_SM
RPS25	STRvCTRL	3.58026	77	Increased_STR_SM
PREB	STRvNSTR	3.5781	58	Increased_STR_SM
RPS6	STRvAdj	3.573	24	Increased_STR_SM
FCGR1A	STRvDist	3.56525	53	Increased_STR_SM
SPCS2	STRvCTRL	3.56353	78	Increased_STR_SM
RPS4X	STRvCTRL	3.5592	79	Increased_STR_SM
EEF1G	STRvDist	3.5584	54	Increased_STR_SM
HDLBP	STRvCTRL	3.54945	80	Increased_STR_SM
NUP210	STRvAdj	3.54827	25	Increased_STR_SM
HSP90B1	STRvAdj	3.5476	26	Increased_STR_SM
EMILIN1	STRvDist	3.54123	55	Increased_STR_SM
FBLN1	STRvCTRL	3.54104	81	Increased_STR_SM
TAPBP	STRvCTRL	3.54029	82	Increased_STR_SM
PTPRC	STRvCTRL	3.53618	83	Increased_STR_SM
PDIA6	STRvAdj	3.53458	27	Increased_STR_SM
HDLBP	STRvDist	3.53248	56	Increased_STR_SM
SEC61A1	STRvCTRL	3.53201	84	Increased_STR_SM
H1-3	STRvDist	3.52937	57	Increased_STR_SM
RPL30	STRvCTRL	3.5202	85	Increased_STR_SM
FUBP1	STRvNSTR	3.51724	59	Increased_STR_SM
NCKAP1L	STRvCTRL	3.51081	86	Increased_STR_SM
NPNT	STRvDist	3.50756	58	Increased_STR_SM
FBN2	STRvNSTR	3.50661	60	Increased_STR_SM
GBP1	STRvNSTR	3.49852	61	Increased_STR_SM
RPL3	STRvCTRL	3.49475	87	Increased_STR_SM
SUB1	STRvAdj	3.48998	28	Increased_STR_SM
FILIP1L	STRvCTRL	3.48919	88	Increased_STR_SM
MCEE	STRvNSTR	3.48821	62	Increased_STR_SM
YIPF6	STRvCTRL	3.48419	89	Increased_STR_SM
TMED9	STRvDist	3.48364	59	Increased_STR_SM
RPS9	STRvCTRL	3.48033	90	Increased_STR_SM
PREB	STRvDist	3.47843	60	Increased_STR_SM
DAD1	STRvNSTR	3.47512	63	Increased_STR_SM
RPS9	STRvAdj	3.47356	29	Increased_STR_SM
ADGRE5	STRvCTRL	3.46718	91	Increased_STR_SM
RPS5	STRvDist	3.46143	61	Increased_STR_SM
LCP1	STRvCTRL	3.46016	92	Increased_STR_SM
CKAP4	STRvAdj	3.45621	30	Increased_STR_SM
HSPA5	STRvDist	3.45492	62	Increased_STR_SM
H1-5	STRvDist	3.45099	63	Increased_STR_SM
LTBP2	STRvNSTR	3.45059	64	Increased_STR_SM
HOPX	STRvCTRL	3.44972	93	Increased_STR_SM
COPA	STRvCTRL	3.44758	94	Increased_STR_SM
RPS3	STRvNSTR	3.44421	65	Increased_STR_SM
DDRGK1	STRvNSTR	3.44268	66	Increased_STR_SM
GMPPA	STRvCTRL	3.44052	95	Increased_STR_SM
VCAN	STRvCTRL	3.43605	96	Increased_STR_SM
FUBP1	STRvDist	3.43536	64	Increased_STR_SM
RPL8	STRvCTRL	3.43356	97	Increased_STR_SM
ICAM3	STRvCTRL	3.43245	98	Increased_STR_SM
OGFR	STRvCTRL	3.43242	99	Increased_STR_SM
SUB1	STRvDist	3.42341	65	Increased_STR_SM
NNMT	STRvCTRL	3.42215	100	Increased_STR_SM
FNDC3A	STRvCTRL	3.42147	101	Increased_STR_SM
QPCTL	STRvNSTR	3.41825	67	Increased_STR_SM
GREM1	STRvNSTR	3.41136	68	Increased_STR_SM
COPB1	STRvCTRL	3.40479	102	Increased_STR_SM
HSPA5	STRvNSTR	3.40093	69	Increased_STR_SM
FUBP1	STRvCTRL	3.39689	103	Increased_STR_SM
RAC2	STRvDist	3.38255	66	Increased_STR_SM
CISD2	STRvCTRL	3.38062	104	Increased_STR_SM
RPS4X	STRvNSTR	3.37631	70	Increased_STR_SM
RPL23	STRvNSTR	3.3662	71	Increased_STR_SM
FILIP1L	STRvNSTR	3.36468	72	Increased_STR_SM
NUCB2	STRvCTRL	3.36444	105	Increased_STR_SM
RPS7	STRvCTRL	3.3632	106	Increased_STR_SM
COPG1	STRvCTRL	3.36259	107	Increased_STR_SM
MYH10	STRvCTRL	3.36151	108	Increased_STR_SM
FCGR1A	STRvNSTR	3.35951	73	Increased_STR_SM
STT3B	STRvNSTR	3.35825	74	Increased_STR_SM
TMED9	STRvNSTR	3.35283	75	Increased_STR_SM
FMOD	STRvCTRL	3.35266	109	Increased_STR_SM
RPS6	STRvNSTR	3.35239	76	Increased_STR_SM
STT3B	STRvDist	3.3521	67	Increased_STR_SM
DPP7	STRvDist	3.34313	68	Increased_STR_SM
NNMT	STRvAdj	3.33947	31	Increased_STR_SM
GUCY1A1	STRvAdj	3.33533	32	Increased_STR_SM
STAT2	STRvCTRL	3.33235	110	Increased_STR_SM
RAC2	STRvCTRL	3.32963	111	Increased_STR_SM
MMP2	STRvNSTR	3.31906	77	Increased_STR_SM
RASAL3	STRvCTRL	3.31897	112	Increased_STR_SM
PTPRC	STRvNSTR	3.31399	78	Increased_STR_SM
TMED2	STRvNSTR	3.31374	79	Increased_STR_SM
RPL12	STRvDist	3.31338	69	Increased_STR_SM
NAMPT	STRvDist	3.30779	70	Increased_STR_SM
H1-5	STRvCTRL	3.30612	113	Increased_STR_SM
USO1	STRvCTRL	3.30189	114	Increased_STR_SM
RPS3	STRvAdj	3.3016	33	Increased_STR_SM
SEPTIN1	STRvNSTR	3.29483	80	Increased_STR_SM
RPL12	STRvNSTR	3.29284	81	Increased_STR_SM
GBP1	STRvAdj	3.28783	34	Increased_STR_SM
DDRGK1	STRvDist	3.28635	71	Increased_STR_SM
RPS10	STRvCTRL	3.28304	115	Increased_STR_SM
SSR4	STRvDist	3.28301	72	Increased_STR_SM
CLIC6	STRvCTRL	3.28237	116	Increased_STR_SM
GMPPB	STRvDist	3.28193	73	Increased_STR_SM
CKAP4	STRvDist	3.27553	74	Increased_STR_SM
GBP2	STRvDist	3.2739	75	Increased_STR_SM
ACBD3	STRvCTRL	3.26924	117	Increased_STR_SM
PRG3	STRvDist	3.26911	76	Increased_STR_SM
FUBP1	STRvAdj	3.26745	35	Increased_STR_SM
RPL18	STRvAdj	3.26675	36	Increased_STR_SM
CAD	STRvCTRL	3.26374	118	Increased_STR_SM
GMPPA	STRvNSTR	3.2573	82	Increased_STR_SM
SEC13	STRvCTRL	3.25255	119	Increased_STR_SM
ALDH1B1	STRvCTRL	3.25139	120	Increased_STR_SM
RPS24	STRvNSTR	3.25051	83	Increased_STR_SM
VARS1	STRvNSTR	3.24807	84	Increased_STR_SM
H1-5	STRvNSTR	3.24746	85	Increased_STR_SM
RPS2	STRvNSTR	3.23811	86	Increased_STR_SM
RPL6	STRvAdj	3.23653	37	Increased_STR_SM
COPG1	STRvDist	3.22882	77	Increased_STR_SM
PDK1	STRvCTRL	3.22856	121	Increased_STR_SM
WARS1	STRvAdj	3.22812	38	Increased_STR_SM
LOXL1	STRvNSTR	3.22477	87	Increased_STR_SM
SEC31A	STRvDist	3.2231	78	Increased_STR_SM
MTDH	STRvNSTR	3.21637	88	Increased_STR_SM
RIOX1	STRvCTRL	3.21272	122	Increased_STR_SM
STK4	STRvNSTR	3.21076	89	Increased_STR_SM
SRPRB	STRvNSTR	3.21047	90	Increased_STR_SM
TAPBP	STRvNSTR	3.20854	91	Increased_STR_SM
COL15A1	STRvCTRL	3.20717	123	Increased_STR_SM
DAD1	STRvAdj	3.20073	39	Increased_STR_SM
RPL23	STRvAdj	3.20014	40	Increased_STR_SM
RPS3	STRvDist	3.19635	79	Increased_STR_SM
RPL18	STRvNSTR	3.1893	92	Increased_STR_SM
MANF	STRvNSTR	3.18464	93	Increased_STR_SM
SEC24A	STRvCTRL	3.18459	124	Increased_STR_SM
NAMPT	STRvNSTR	3.18442	94	Increased_STR_SM
HLA-DRA	STRvCTRL	3.18256	125	Increased_STR_SM
LAP3	STRvCTRL	3.1816	126	Increased_STR_SM
ITGA8	STRvDist	3.18117	80	Increased_STR_SM
DGKA	STRvCTRL	3.17844	127	Increased_STR_SM
COPG1	STRvNSTR	3.17808	95	Increased_STR_SM
RAC2	STRvNSTR	3.16821	96	Increased_STR_SM
TXNDC12	STRvCTRL	3.16556	128	Increased_STR_SM
OSBPL8	STRvCTRL	3.16498	129	Increased_STR_SM
RPS10	STRvNSTR	3.16373	97	Increased_STR_SM
RNF213	STRvDist	3.16187	81	Increased_STR_SM
CYBC1	STRvCTRL	3.15756	130	Increased_STR_SM
PAPLN	STRvDist	3.15723	82	Increased_STR_SM
LASP1	STRvCTRL	3.15513	131	Increased_STR_SM
RPS2	STRvDist	3.15209	83	Increased_STR_SM
HMGA1	STRvCTRL	3.15109	132	Increased_STR_SM
PDK1	STRvNSTR	3.14919	98	Increased_STR_SM
CKAP4	STRvCTRL	3.14739	133	Increased_STR_SM
SEPTIN1	STRvCTRL	3.14156	134	Increased_STR_SM
RPS4X	STRvDist	3.13662	84	Increased_STR_SM
RPS21	STRvCTRL	3.1353	135	Increased_STR_SM
PTPRC	STRvDist	3.13249	85	Increased_STR_SM
MX1	STRvNSTR	3.13238	99	Increased_STR_SM
IARS1	STRvCTRL	3.13091	136	Increased_STR_SM
STK4	STRvCTRL	3.12831	137	Increased_STR_SM
ATP13A1	STRvCTRL	3.125	138	Increased_STR_SM
RPS13	STRvCTRL	3.12399	139	Increased_STR_SM
HYOU1	STRvAdj	3.1227	41	Increased_STR_SM
RPL15	STRvCTRL	3.12005	140	Increased_STR_SM
GBP2	STRvCTRL	3.11911	141	Increased_STR_SM
LTBP2	STRvAdj	3.11799	42	Increased_STR_SM
SLC38A10	STRvCTRL	3.11649	142	Increased_STR_SM
TOP1	STRvCTRL	3.11555	143	Increased_STR_SM
SEC31A	STRvNSTR	3.11225	100	Increased_STR_SM
EFEMP2	STRvCTRL	3.11127	144	Increased_STR_SM
RASSF2	STRvDist	3.1107	86	Increased_STR_SM
MCEE	STRvDist	3.1106	87	Increased_STR_SM
NPNT	STRvNSTR	3.10945	101	Increased_STR_SM
PXDN	STRvDist	3.10778	88	Increased_STR_SM
DAD1	STRvDist	3.10671	89	Increased_STR_SM
TMED2	STRvDist	3.10551	90	Increased_STR_SM
ITGA8	STRvCTRL	3.10461	145	Increased_STR_SM
RPL23	STRvDist	3.10135	91	Increased_STR_SM
COPB2	STRvCTRL	3.10034	146	Increased_STR_SM
RPS9	STRvNSTR	3.095	102	Increased_STR_SM
COPB1	STRvDist	3.09267	92	Increased_STR_SM
LTBP2	STRvDist	3.09166	93	Increased_STR_SM
MTDH	STRvDist	3.08935	94	Increased_STR_SM
STT3B	STRvCTRL	3.08526	147	Increased_STR_SM
RPL4	STRvNSTR	3.08446	103	Increased_STR_SM
RPL7A	STRvAdj	3.08302	43	Increased_STR_SM
TMA7	STRvAdj	3.08283	44	Increased_STR_SM
PDLIM4	STRvDist	3.08026	95	Increased_STR_SM
CAPG	STRvDist	3.0789	96	Increased_STR_SM
WARS1	STRvCTRL	3.07559	148	Increased_STR_SM
SLC1A5	STRvCTRL	3.07451	149	Increased_STR_SM
RPL30	STRvDist	3.07446	97	Increased_STR_SM
GRB2	STRvCTRL	3.07123	150	Increased_STR_SM
RPL13	STRvCTRL	3.06804	151	Increased_STR_SM
FAM107B	STRvCTRL	3.06629	152	Increased_STR_SM
VARS1	STRvDist	3.06557	98	Increased_STR_SM
EMILIN1	STRvNSTR	3.0615	104	Increased_STR_SM
LAP3	STRvNSTR	3.05783	105	Increased_STR_SM
ITGB2	STRvDist	3.05496	99	Increased_STR_SM
TAP1	STRvCTRL	3.05282	153	Increased_STR_SM
SYNC	STRvDist	3.05072	100	Increased_STR_SM
RPL11	STRvCTRL	3.0497	154	Increased_STR_SM
RPS18	STRvNSTR	3.04825	106	Increased_STR_SM
GALK1	STRvCTRL	3.04799	155	Increased_STR_SM
ICAM1	STRvNSTR	3.04795	107	Increased_STR_SM
RPS26	STRvCTRL	3.04569	156	Increased_STR_SM
RPL10	STRvDist	3.04466	101	Increased_STR_SM
FNDC3A	STRvNSTR	3.0427	108	Increased_STR_SM
RPL19	STRvNSTR	3.04198	109	Increased_STR_SM
MAGT1	STRvNSTR	3.04189	110	Increased_STR_SM
PCBP1	STRvDist	3.0405	102	Increased_STR_SM
EIF3B	STRvCTRL	3.04045	157	Increased_STR_SM
COPB2	STRvDist	3.04035	103	Increased_STR_SM
RPS6	STRvDist	3.03825	104	Increased_STR_SM
IGHG3	STRvCTRL	3.03765	158	Increased_STR_SM
SRP68	STRvDist	3.03511	105	Increased_STR_SM
P4HB	STRvCTRL	3.03499	159	Increased_STR_SM
RPL27A	STRvCTRL	3.03335	160	Increased_STR_SM
PTGDS	STRvNSTR	3.03127	111	Increased_STR_SM
RPL24	STRvCTRL	3.0283	161	Increased_STR_SM
FNBP1	STRvCTRL	3.02698	162	Increased_STR_SM
RPS11	STRvCTRL	3.02502	163	Increased_STR_SM
FBN2	STRvCTRL	3.02368	164	Increased_STR_SM
RPS19	STRvCTRL	3.02308	165	Increased_STR_SM
RPS10	STRvDist	3.01842	106	Increased_STR_SM
RPS8	STRvCTRL	3.01822	166	Increased_STR_SM
STK4	STRvDist	3.01759	107	Increased_STR_SM
PLCG2	STRvCTRL	3.01725	167	Increased_STR_SM
RPL3	STRvDist	3.01218	108	Increased_STR_SM
PTGDS	STRvCTRL	3.01091	168	Increased_STR_SM
RPL4	STRvCTRL	3.00892	169	Increased_STR_SM
SEC22B	STRvDist	2.99774	109	Increased_STR_SM
FLNC	STRvCTRL	2.99649	170	Increased_STR_SM
RPS13	STRvNSTR	2.99096	112	Increased_STR_SM
SEC22B	STRvNSTR	2.99096	113	Increased_STR_SM
APOBEC3G	STRvCTRL	2.99038	171	Increased_STR_SM
RPL26	STRvCTRL	2.98979	172	Increased_STR_SM
ALDH18A1	STRvDist	2.98705	110	Increased_STR_SM
GALNT2	STRvCTRL	2.98393	173	Increased_STR_SM
LMAN2	STRvDist	2.98254	111	Increased_STR_SM
RPL4	STRvAdj	2.98221	45	Increased_STR_SM
RPL8	STRvAdj	2.97831	46	Increased_STR_SM
SRPRB	STRvDist	2.97339	112	Increased_STR_SM
TMED1	STRvCTRL	2.97302	174	Increased_STR_SM
HNRNPA2B1	STRvCTRL	2.97135	175	Increased_STR_SM
COPB1	STRvNSTR	2.9701	114	Increased_STR_SM
SRP72	STRvCTRL	2.96935	176	Increased_STR_SM
SEC23B	STRvAdj	2.96866	47	Increased_STR_SM
RPL7	STRvAdj	2.96818	48	Increased_STR_SM
APOL2	STRvCTRL	2.96578	177	Increased_STR_SM
PKM	STRvDist	2.96286	113	Increased_STR_SM
HSPB7	STRvDist	2.95748	114	Increased_STR_SM
LMNB1	STRvAdj	2.95711	49	Increased_STR_SM
SLC1A5	STRvNSTR	2.95547	115	Increased_STR_SM
ASCC2	STRvCTRL	2.95351	178	Increased_STR_SM
GBP1	STRvDist	2.95242	115	Increased_STR_SM
RPL10	STRvNSTR	2.94937	116	Increased_STR_SM
MIF	STRvNSTR	2.94882	117	Increased_STR_SM
BAG2	STRvCTRL	2.94697	179	Increased_STR_SM
PTPN1	STRvDist	2.94681	116	Increased_STR_SM
PAPLN	STRvCTRL	2.94631	180	Increased_STR_SM
RPL7	STRvCTRL	2.94494	181	Increased_STR_SM
RPL30	STRvNSTR	2.94445	118	Increased_STR_SM
PKM	STRvNSTR	2.94116	119	Increased_STR_SM
NTMT1	STRvCTRL	2.93991	182	Increased_STR_SM
LMAN2	STRvCTRL	2.93895	183	Increased_STR_SM
APOBEC3G	STRvNSTR	2.93741	120	Increased_STR_SM
GALNT2	STRvNSTR	2.93702	121	Increased_STR_SM
SEPTIN1	STRvDist	2.93665	117	Increased_STR_SM
YIPF3	STRvCTRL	2.93661	184	Increased_STR_SM
FNDC3A	STRvDist	2.93537	118	Increased_STR_SM
DENND2D	STRvNSTR	2.93335	122	Increased_STR_SM
VARS1	STRvAdj	2.93002	50	Increased_STR_SM
COPB2	STRvNSTR	2.92771	123	Increased_STR_SM
NAGK	STRvCTRL	2.92449	185	Increased_STR_SM
BCL3	STRvCTRL	2.92182	186	Increased_STR_SM
MXRA5	STRvDist	2.92158	119	Increased_STR_SM
RPS19	STRvNSTR	2.91822	124	Increased_STR_SM
EDEM2	STRvNSTR	2.91806	125	Increased_STR_SM
RPL8	STRvNSTR	2.91786	126	Increased_STR_SM
LOXL1	STRvDist	2.91759	120	Increased_STR_SM
RAVER1	STRvAdj	2.91599	51	Increased_STR_SM
IGHG3	STRvDist	2.91526	121	Increased_STR_SM
EIF4B	STRvCTRL	2.91389	187	Increased_STR_SM
GMPPA	STRvDist	2.91278	122	Increased_STR_SM
SRP72	STRvNSTR	2.91131	127	Increased_STR_SM
TAP2	STRvNSTR	2.9099	128	Increased_STR_SM
WARS1	STRvNSTR	2.90915	129	Increased_STR_SM
LMAN2	STRvNSTR	2.90851	130	Increased_STR_SM
PTPN1	STRvNSTR	2.9059	131	Increased_STR_SM
ALDH1B1	STRvDist	2.90307	123	Increased_STR_SM
APOL2	STRvNSTR	2.90282	132	Increased_STR_SM
EFEMP1	STRvDist	2.90258	124	Increased_STR_SM
C1QBP	STRvCTRL	2.89925	188	Increased_STR_SM
ALDH18A1	STRvNSTR	2.89904	133	Increased_STR_SM
SEC61A1	STRvNSTR	2.89648	134	Increased_STR_SM
GMPPA	STRvAdj	2.89288	52	Increased_STR_SM
LRCH4	STRvCTRL	2.89256	189	Increased_STR_SM
EPRS1	STRvCTRL	2.89007	190	Increased_STR_SM
RPL3	STRvNSTR	2.88955	135	Increased_STR_SM
STX11	STRvCTRL	2.88789	191	Increased_STR_SM
THBS2	STRvDist	2.88708	125	Increased_STR_SM
SRP68	STRvNSTR	2.88637	136	Increased_STR_SM
HLA-DQB1	STRvNSTR	2.88266	137	Increased_STR_SM
HNRNPM	STRvCTRL	2.88254	192	Increased_STR_SM
MXRA5	STRvNSTR	2.88187	138	Increased_STR_SM
RPL7	STRvNSTR	2.88023	139	Increased_STR_SM
DES	STRvCTRL	2.87784	193	Increased_STR_SM
EFEMP1	STRvNSTR	2.87753	140	Increased_STR_SM
RPL19	STRvCTRL	2.87586	194	Increased_STR_SM
DNAJB11	STRvCTRL	2.87552	195	Increased_STR_SM
RPS13	STRvAdj	2.87496	53	Increased_STR_SM
RPL9	STRvNSTR	2.87276	141	Increased_STR_SM
MIF	STRvDist	2.86329	126	Increased_STR_SM
NFKB2	STRvCTRL	2.86192	196	Increased_STR_SM
MX1	STRvDist	2.85952	127	Increased_STR_SM
TAP2	STRvAdj	2.85924	54	Increased_STR_SM
AARS1	STRvCTRL	2.85866	197	Increased_STR_SM
IL16	STRvAdj	2.85301	55	Increased_STR_SM
GFPT1	STRvCTRL	2.85282	198	Increased_STR_SM
SEC24C	STRvCTRL	2.84995	199	Increased_STR_SM
HLA-DQB1	STRvDist	2.8493	128	Increased_STR_SM
EEF1D	STRvNSTR	2.84891	142	Increased_STR_SM
TMED1	STRvDist	2.84335	129	Increased_STR_SM
INPP4A	STRvCTRL	2.84268	200	Increased_STR_SM
TAPBP	STRvDist	2.84118	130	Increased_STR_SM
MAGT1	STRvCTRL	2.83916	201	Increased_STR_SM
MANF	STRvDist	2.83853	131	Increased_STR_SM
ITGAX	STRvNSTR	2.83672	143	Increased_STR_SM
RASAL3	STRvNSTR	2.83639	144	Increased_STR_SM
MYO1F	STRvCTRL	2.83459	202	Increased_STR_SM
GALNT2	STRvDist	2.83348	132	Increased_STR_SM
RPL6	STRvNSTR	2.82571	145	Increased_STR_SM
PARP1	STRvNSTR	2.82465	146	Increased_STR_SM
PTPN1	STRvCTRL	2.82201	203	Increased_STR_SM
TMED1	STRvNSTR	2.81704	147	Increased_STR_SM
RPS18	STRvDist	2.81536	133	Increased_STR_SM
LCP1	STRvNSTR	2.81494	148	Increased_STR_SM
NFKB2	STRvNSTR	2.81348	149	Increased_STR_SM
UBA7	STRvCTRL	2.81243	204	Increased_STR_SM
SLC1A4	STRvCTRL	2.81132	205	Increased_STR_SM
GMFG	STRvCTRL	2.80483	206	Increased_STR_SM
LDHA	STRvCTRL	2.8041	207	Increased_STR_SM
NOLC1	STRvCTRL	2.80253	208	Increased_STR_SM
ICAM1	STRvCTRL	2.80172	209	Increased_STR_SM
RPS25	STRvNSTR	2.80085	150	Increased_STR_SM
BAG2	STRvDist	2.79838	134	Increased_STR_SM
NANS	STRvNSTR	2.79582	151	Increased_STR_SM
SEC22B	STRvCTRL	2.79496	210	Increased_STR_SM
RPL18	STRvDist	2.79406	135	Increased_STR_SM
RPLP0	STRvCTRL	2.79393	211	Increased_STR_SM
NPM1	STRvCTRL	2.79057	212	Increased_STR_SM
SGCD	STRvCTRL	2.78902	213	Increased_STR_SM
ARCN1	STRvCTRL	2.78397	214	Increased_STR_SM
SEPTIN1	STRvAdj	2.78337	56	Increased_STR_SM
APOBEC3G	STRvDist	2.78012	136	Increased_STR_SM
RPS19	STRvDist	2.77976	137	Increased_STR_SM
ITGB2	STRvNSTR	2.77918	152	Increased_STR_SM
MCM7	STRvCTRL	2.77871	215	Increased_STR_SM
RPL27A	STRvNSTR	2.77481	153	Increased_STR_SM
LMAN1	STRvAdj	2.77023	57	Increased_STR_SM
EEF1A1	STRvDist	2.76785	138	Increased_STR_SM
PLCG2	STRvNSTR	2.75994	154	Increased_STR_SM
SMCHD1	STRvCTRL	2.75803	216	Increased_STR_SM
USO1	STRvNSTR	2.75606	155	Increased_STR_SM
HAPLN3	STRvNSTR	2.75583	156	Increased_STR_SM
EEF1D	STRvAdj	2.75566	58	Increased_STR_SM
SEC24D	STRvCTRL	2.7543	217	Increased_STR_SM
CAPG	STRvNSTR	2.75343	157	Increased_STR_SM
PCBP1	STRvCTRL	2.75228	218	Increased_STR_SM
CAP1	STRvCTRL	2.74886	219	Increased_STR_SM
HARS1	STRvCTRL	2.74866	220	Increased_STR_SM
TAP1	STRvNSTR	2.74517	158	Increased_STR_SM
RPL7A	STRvCTRL	2.74357	221	Increased_STR_SM
RPN2	STRvAdj	2.73966	59	Increased_STR_SM
RPLP2	STRvNSTR	2.73024	159	Increased_STR_SM
HAPLN3	STRvCTRL	2.72994	222	Increased_STR_SM
PUF60	STRvCTRL	2.72898	223	Increased_STR_SM
RASSF2	STRvCTRL	2.72829	224	Increased_STR_SM
TAGLN	STRvCTRL	2.72393	225	Increased_STR_SM
STT3A	STRvCTRL	2.72305	226	Increased_STR_SM
RNF213	STRvCTRL	2.72131	227	Increased_STR_SM
EZR	STRvCTRL	2.72	228	Increased_STR_SM
SEC24C	STRvNSTR	2.71948	160	Increased_STR_SM
HDLBP	STRvAdj	2.7193	60	Increased_STR_SM
ABI3	STRvCTRL	2.7184	229	Increased_STR_SM
RPS4X	STRvAdj	2.71815	61	Increased_STR_SM
PSME1	STRvCTRL	2.71604	230	Increased_STR_SM
RASSF2	STRvNSTR	2.71211	161	Increased_STR_SM
ARHGEF1	STRvNSTR	2.70963	162	Increased_STR_SM
RPL9	STRvAdj	2.70703	62	Increased_STR_SM
RPL14	STRvCTRL	2.70591	231	Increased_STR_SM
STAT2	STRvNSTR	2.70517	163	Increased_STR_SM
DDOST	STRvAdj	2.70325	63	Increased_STR_SM
STT3A	STRvNSTR	2.70203	164	Increased_STR_SM
LAP3	STRvDist	2.70124	139	Increased_STR_SM
TMA7	STRvNSTR	2.70094	165	Increased_STR_SM
PDLIM4	STRvCTRL	2.69862	232	Increased_STR_SM
RPL6	STRvCTRL	2.69819	233	Increased_STR_SM
IL4I1	STRvNSTR	2.69672	166	Increased_STR_SM
SAFB	STRvCTRL	2.69448	234	Increased_STR_SM
HTRA1	STRvNSTR	2.6895	167	Increased_STR_SM
THBS2	STRvCTRL	2.68718	235	Increased_STR_SM
PSMB10	STRvCTRL	2.68707	236	Increased_STR_SM
CAD	STRvNSTR	2.68511	168	Increased_STR_SM
RASAL3	STRvDist	2.68366	140	Increased_STR_SM
LCP1	STRvDist	2.68284	141	Increased_STR_SM
PARP1	STRvCTRL	2.68221	237	Increased_STR_SM
PAPLN	STRvNSTR	2.67834	169	Increased_STR_SM
RPSA	STRvNSTR	2.67762	170	Increased_STR_SM
CLIC6	STRvDist	2.67363	142	Increased_STR_SM
SLC1A4	STRvNSTR	2.67302	171	Increased_STR_SM
RPL13	STRvNSTR	2.6699	172	Increased_STR_SM
ITGAL	STRvCTRL	2.66712	238	Increased_STR_SM
SH3BP1	STRvCTRL	2.66376	239	Increased_STR_SM
RPL31	STRvCTRL	2.66129	240	Increased_STR_SM
RPS13	STRvDist	2.65834	143	Increased_STR_SM
GARS1	STRvCTRL	2.65652	241	Increased_STR_SM
PGM3	STRvCTRL	2.65113	242	Increased_STR_SM
RPL32	STRvDist	2.65059	144	Increased_STR_SM
ICAM1	STRvDist	2.65007	145	Increased_STR_SM
EIF2B3	STRvCTRL	2.64872	243	Increased_STR_SM
STK4	STRvAdj	2.64796	64	Increased_STR_SM
RPS18	STRvAdj	2.64764	65	Increased_STR_SM
RPL7A	STRvNSTR	2.64764	173	Increased_STR_SM
RPL4	STRvDist	2.64613	146	Increased_STR_SM
RPS11	STRvNSTR	2.64538	174	Increased_STR_SM
GUCY1B1	STRvDist	2.64317	147	Increased_STR_SM
SRP72	STRvDist	2.64227	148	Increased_STR_SM
CISD2	STRvDist	2.64096	149	Increased_STR_SM
RPL17	STRvCTRL	2.6409	244	Increased_STR_SM
RPL17	STRvNSTR	2.63825	175	Increased_STR_SM
RRP12	STRvNSTR	2.6381	176	Increased_STR_SM
EEF1A1	STRvNSTR	2.63727	177	Increased_STR_SM
FRMPD1	STRvDist	2.63605	150	Increased_STR_SM
RPS9	STRvDist	2.63531	151	Increased_STR_SM
PABPC1	STRvCTRL	2.62977	245	Increased_STR_SM
STAT2	STRvDist	2.62913	152	Increased_STR_SM
HINT2	STRvCTRL	2.62866	246	Increased_STR_SM
STT3A	STRvDist	2.62783	153	Increased_STR_SM
IFI35	STRvCTRL	2.62723	247	Increased_STR_SM
ETF1	STRvCTRL	2.6271	248	Increased_STR_SM
RPL32	STRvNSTR	2.62228	178	Increased_STR_SM
RPS3A	STRvCTRL	2.62177	249	Increased_STR_SM
GLG1	STRvCTRL	2.62122	250	Increased_STR_SM
RPS25	STRvDist	2.61563	154	Increased_STR_SM
RPS24	STRvDist	2.61184	155	Increased_STR_SM
SEC24A	STRvNSTR	2.61148	179	Increased_STR_SM
TPD52	STRvCTRL	2.61041	251	Increased_STR_SM
SF3B3	STRvCTRL	2.61002	252	Increased_STR_SM
MCM3	STRvNSTR	2.60981	180	Increased_STR_SM
GAR1	STRvCTRL	2.60855	253	Increased_STR_SM
UCHL5	STRvNSTR	2.60716	181	Increased_STR_SM
RPL32	STRvCTRL	2.60577	254	Increased_STR_SM
SEC61A1	STRvAdj	2.60465	66	Increased_STR_SM
PKM	STRvCTRL	2.60113	255	Increased_STR_SM
HOPX	STRvDist	2.59936	156	Increased_STR_SM
RPL26	STRvNSTR	2.59862	182	Increased_STR_SM
AIFM1	STRvCTRL	2.59844	256	Increased_STR_SM
DNAJB11	STRvNSTR	2.59831	183	Increased_STR_SM
LTBP1	STRvAdj	2.59676	67	Increased_STR_SM
FKBP2	STRvDist	2.59648	157	Increased_STR_SM
COL12A1	STRvCTRL	2.59361	257	Increased_STR_SM
RPL34	STRvDist	2.59348	158	Increased_STR_SM
RPL13	STRvAdj	2.59179	68	Increased_STR_SM
TMEM201	STRvCTRL	2.58863	258	Increased_STR_SM
SRM	STRvNSTR	2.58604	184	Increased_STR_SM
PSMB9	STRvNSTR	2.58547	185	Increased_STR_SM
TMED2	STRvCTRL	2.58501	259	Increased_STR_SM
SMTN	STRvDist	2.58224	159	Increased_STR_SM
RPS26	STRvNSTR	2.57997	186	Increased_STR_SM
RPS8	STRvNSTR	2.57975	187	Increased_STR_SM
USO1	STRvDist	2.57548	160	Increased_STR_SM
FRMPD1	STRvNSTR	2.57312	188	Increased_STR_SM
SRPRB	STRvCTRL	2.57299	260	Increased_STR_SM
ANXA6	STRvCTRL	2.57259	261	Increased_STR_SM
RPL34	STRvCTRL	2.57151	262	Increased_STR_SM
SFPQ	STRvCTRL	2.57022	263	Increased_STR_SM
RPL10	STRvCTRL	2.56958	264	Increased_STR_SM
PRKCSH	STRvCTRL	2.56679	265	Increased_STR_SM
ATP6V1G1	STRvCTRL	2.56466	266	Increased_STR_SM
PSME1	STRvNSTR	2.56439	189	Increased_STR_SM
SRA1	STRvCTRL	2.56193	267	Increased_STR_SM
RPL9	STRvDist	2.5616	161	Increased_STR_SM
MYO1F	STRvDist	2.56124	162	Increased_STR_SM
SLTM	STRvCTRL	2.56013	268	Increased_STR_SM
FMOD	STRvNSTR	2.55826	190	Increased_STR_SM
RPL8	STRvDist	2.55568	163	Increased_STR_SM
XRCC6	STRvCTRL	2.55324	269	Increased_STR_SM
SEC24C	STRvDist	2.55313	164	Increased_STR_SM
SRM	STRvCTRL	2.55287	270	Increased_STR_SM
RPL27A	STRvDist	2.55129	165	Increased_STR_SM
RPL15	STRvNSTR	2.5497	191	Increased_STR_SM
PDLIM4	STRvNSTR	2.54966	192	Increased_STR_SM
TOM1	STRvCTRL	2.54928	271	Increased_STR_SM
NANS	STRvDist	2.54845	166	Increased_STR_SM
RPLP2	STRvDist	2.54807	167	Increased_STR_SM
TAP1	STRvDist	2.54746	168	Increased_STR_SM
HNRNPUL2	STRvAdj	2.54665	69	Increased_STR_SM
DPP7	STRvAdj	2.54611	70	Increased_STR_SM
PLCG2	STRvAdj	2.54499	71	Increased_STR_SM
PTDSS1	STRvCTRL	2.54491	272	Increased_STR_SM
SEL1L	STRvNSTR	2.54372	193	Increased_STR_SM
RPL27	STRvCTRL	2.54323	273	Increased_STR_SM
HSPB7	STRvCTRL	2.54307	274	Increased_STR_SM
CCDC47	STRvCTRL	2.54068	275	Increased_STR_SM
HNRNPA2B1	STRvNSTR	2.53944	194	Increased_STR_SM
HLA-B	STRvNSTR	2.53552	195	Increased_STR_SM
EIF2S1	STRvNSTR	2.53331	196	Increased_STR_SM
ARPC4	STRvCTRL	2.53201	276	Increased_STR_SM
IDH2	STRvDist	2.53127	169	Increased_STR_SM
TAGLN	STRvDist	2.53035	170	Increased_STR_SM
CARS1	STRvCTRL	2.5302	277	Increased_STR_SM
PPIF	STRvCTRL	2.5301	278	Increased_STR_SM
AVL9	STRvCTRL	2.52627	279	Increased_STR_SM
PREB	STRvAdj	2.52349	72	Increased_STR_SM
PDIA3	STRvCTRL	2.5219	280	Increased_STR_SM
PARP1	STRvDist	2.52116	171	Increased_STR_SM
NARS2	STRvCTRL	2.52047	281	Increased_STR_SM
PABPC1	STRvDist	2.51808	172	Increased_STR_SM
NAMPT	STRvCTRL	2.51719	282	Increased_STR_SM
RPSA	STRvAdj	2.51694	73	Increased_STR_SM
GUCY1B1	STRvNSTR	2.51287	197	Increased_STR_SM
PSME2	STRvAdj	2.51279	74	Increased_STR_SM
ARPC3	STRvNSTR	2.5115	198	Increased_STR_SM
MOGS	STRvCTRL	2.51114	283	Increased_STR_SM
BIN2	STRvDist	2.50935	173	Increased_STR_SM
SLC30A7	STRvCTRL	2.50874	284	Increased_STR_SM
RPS11	STRvAdj	2.50849	75	Increased_STR_SM
SMTN	STRvCTRL	2.50828	285	Increased_STR_SM
COL12A1	STRvNSTR	2.50557	199	Increased_STR_SM
IDH2	STRvCTRL	2.50394	286	Increased_STR_SM
APOL2	STRvDist	2.50268	174	Increased_STR_SM
CBX3	STRvAdj	2.50122	76	Increased_STR_SM
SEC24D	STRvDist	2.50087	175	Increased_STR_SM
DNAJB11	STRvDist	2.49786	176	Increased_STR_SM
NOP58	STRvCTRL	2.49748	287	Increased_STR_SM
MYH10	STRvDist	2.49689	177	Increased_STR_SM
RPL19	STRvDist	2.49513	178	Increased_STR_SM
PABPC4	STRvAdj	2.49439	77	Increased_STR_SM
DIAPH2	STRvCTRL	2.49337	288	Increased_STR_SM
NOP58	STRvDist	2.49248	179	Increased_STR_SM
GMFG	STRvDist	2.49139	180	Increased_STR_SM
CAPG	STRvCTRL	2.49071	289	Increased_STR_SM
ATP13A1	STRvNSTR	2.48853	200	Increased_STR_SM
SRPRA	STRvCTRL	2.48819	290	Increased_STR_SM
MRPS23	STRvCTRL	2.47638	291	Increased_STR_SM
HAPLN3	STRvDist	2.47456	181	Increased_STR_SM
RPS3A	STRvNSTR	2.47392	201	Increased_STR_SM
TES	STRvDist	2.47241	182	Increased_STR_SM
TAP2	STRvCTRL	2.47068	292	Increased_STR_SM
RPL34	STRvNSTR	2.46869	202	Increased_STR_SM
GABPB1	STRvCTRL	2.46633	293	Increased_STR_SM
PTBP1	STRvCTRL	2.46436	294	Increased_STR_SM
RPLP2	STRvCTRL	2.46338	295	Increased_STR_SM
SEC24D	STRvNSTR	2.46322	203	Increased_STR_SM
HSPB6	STRvCTRL	2.46065	296	Increased_STR_SM
ACTB	STRvDist	2.4598	183	Increased_STR_SM
NFKB2	STRvDist	2.4585	184	Increased_STR_SM
EIF4G1	STRvCTRL	2.4575	297	Increased_STR_SM
FAM174A	STRvCTRL	2.45566	298	Increased_STR_SM
WIPF1	STRvDist	2.45405	185	Increased_STR_SM
SMCHD1	STRvNSTR	2.45383	204	Increased_STR_SM
SEC61A1	STRvDist	2.45315	186	Increased_STR_SM
RRP12	STRvDist	2.45208	187	Increased_STR_SM
RPL28	STRvCTRL	2.44891	299	Increased_STR_SM
RPS7	STRvNSTR	2.44573	205	Increased_STR_SM
EEF1D	STRvDist	2.44392	188	Increased_STR_SM
RPS2	STRvAdj	2.44385	78	Increased_STR_SM
RPS24	STRvCTRL	2.44368	300	Increased_STR_SM
RPL36	STRvCTRL	2.4425	301	Increased_STR_SM
SMPDL3B	STRvNSTR	2.44041	206	Increased_STR_SM
TIMM10	STRvCTRL	2.4383	302	Increased_STR_SM
WARS1	STRvDist	2.43795	189	Increased_STR_SM
WAS	STRvNSTR	2.43699	207	Increased_STR_SM
B3GAT3	STRvCTRL	2.43698	303	Increased_STR_SM
EEF2	STRvAdj	2.43689	79	Increased_STR_SM
UFC1	STRvDist	2.43598	190	Increased_STR_SM
FAU	STRvCTRL	2.43373	304	Increased_STR_SM
EXOSC3	STRvCTRL	2.43049	305	Increased_STR_SM
MTDH	STRvAdj	2.4302	80	Increased_STR_SM
HNRNPA2B1	STRvDist	2.42989	191	Increased_STR_SM
RRP12	STRvCTRL	2.42981	306	Increased_STR_SM
F9	STRvDist	2.42845	192	Increased_STR_SM
RPL7	STRvDist	2.4284	193	Increased_STR_SM
RPS27L	STRvCTRL	2.42817	307	Increased_STR_SM
NCL	STRvCTRL	2.42778	308	Increased_STR_SM
CAD	STRvAdj	2.42512	81	Increased_STR_SM
DOCK2	STRvCTRL	2.42343	309	Increased_STR_SM
LYZ	STRvDist	2.42271	194	Increased_STR_SM
TUBA4A	STRvNSTR	2.42221	208	Increased_STR_SM
TXNDC12	STRvDist	2.42214	195	Increased_STR_SM
SRM	STRvDist	2.42089	196	Increased_STR_SM
RPLP0	STRvDist	2.41766	197	Increased_STR_SM
CD74	STRvNSTR	2.41508	209	Increased_STR_SM
CD74	STRvCTRL	2.41272	310	Increased_STR_SM
IARS1	STRvDist	2.40838	198	Increased_STR_SM
CNN2	STRvAdj	2.40555	82	Increased_STR_SM
CTHRC1	STRvAdj	2.40477	83	Increased_STR_SM
FLNC	STRvDist	2.40329	199	Increased_STR_SM
SMCHD1	STRvDist	2.40086	200	Increased_STR_SM
RPS17	STRvCTRL	2.40073	311	Increased_STR_SM
RPLP0	STRvNSTR	2.39895	210	Increased_STR_SM
CALR	STRvDist	2.39692	201	Increased_STR_SM
CANX	STRvCTRL	2.39616	312	Increased_STR_SM
RPS7	STRvDist	2.3936	202	Increased_STR_SM
EIF4G1	STRvDist	2.39312	203	Increased_STR_SM
RPL31	STRvDist	2.39206	204	Increased_STR_SM
RPL23A	STRvNSTR	2.39105	211	Increased_STR_SM
MDP1	STRvDist	2.39097	205	Increased_STR_SM
UFC1	STRvCTRL	2.38397	313	Increased_STR_SM
RPS15A	STRvCTRL	2.38294	314	Increased_STR_SM
EIF3G	STRvCTRL	2.37899	315	Increased_STR_SM
NFKB2	STRvAdj	2.37885	84	Increased_STR_SM
GALT	STRvCTRL	2.3788	316	Increased_STR_SM
HNRNPM	STRvAdj	2.37778	85	Increased_STR_SM
RPL31	STRvNSTR	2.37689	212	Increased_STR_SM
EDF1	STRvCTRL	2.3768	317	Increased_STR_SM
PDIA4	STRvAdj	2.37553	86	Increased_STR_SM
RPS10	STRvAdj	2.37473	87	Increased_STR_SM
MX2	STRvCTRL	2.37188	318	Increased_STR_SM
ARHGEF1	STRvDist	2.37015	206	Increased_STR_SM
SEC24A	STRvDist	2.36908	207	Increased_STR_SM
EIF2S1	STRvAdj	2.36737	88	Increased_STR_SM
ACO2	STRvCTRL	2.36595	319	Increased_STR_SM
PTPN6	STRvNSTR	2.36399	213	Increased_STR_SM
COL12A1	STRvDist	2.36201	208	Increased_STR_SM
ATP2A2	STRvCTRL	2.36198	320	Increased_STR_SM
RPL17	STRvDist	2.36185	209	Increased_STR_SM
TAOK3	STRvCTRL	2.36123	321	Increased_STR_SM
MDP1	STRvNSTR	2.3606	214	Increased_STR_SM
PPP1R18	STRvNSTR	2.36031	215	Increased_STR_SM
NT5E	STRvDist	2.36009	210	Increased_STR_SM
CALR	STRvNSTR	2.35864	216	Increased_STR_SM
SMTN	STRvNSTR	2.35779	217	Increased_STR_SM
STS	STRvCTRL	2.35607	322	Increased_STR_SM
ALDH1B1	STRvNSTR	2.35593	218	Increased_STR_SM
ALDH5A1	STRvCTRL	2.35096	323	Increased_STR_SM
SRP72	STRvAdj	2.35066	89	Increased_STR_SM
TAP2	STRvDist	2.34968	211	Increased_STR_SM
IPO4	STRvCTRL	2.34665	324	Increased_STR_SM
ACBD3	STRvDist	2.34615	212	Increased_STR_SM
ITGB2	STRvCTRL	2.3449	325	Increased_STR_SM
RPL9	STRvCTRL	2.34325	326	Increased_STR_SM
NOP58	STRvNSTR	2.34145	219	Increased_STR_SM
ENO1	STRvCTRL	2.33996	327	Increased_STR_SM
EMC2	STRvCTRL	2.33872	328	Increased_STR_SM
ERAP1	STRvCTRL	2.33795	329	Increased_STR_SM
RPL14	STRvNSTR	2.337	220	Increased_STR_SM
XRCC5	STRvCTRL	2.33685	330	Increased_STR_SM
TMED2	STRvAdj	2.33502	90	Increased_STR_SM
TRIR	STRvCTRL	2.33438	331	Increased_STR_SM
PAAF1	STRvCTRL	2.33167	332	Increased_STR_SM
RPL13A	STRvNSTR	2.33116	221	Increased_STR_SM
RAB8A	STRvCTRL	2.32993	333	Increased_STR_SM
CCDC50	STRvCTRL	2.32879	334	Increased_STR_SM
SET	STRvCTRL	2.32643	335	Increased_STR_SM
IDH2	STRvNSTR	2.32584	222	Increased_STR_SM
RPL26	STRvDist	2.32535	213	Increased_STR_SM
SORBS1	STRvCTRL	2.32251	336	Increased_STR_SM
ARCN1	STRvDist	2.31951	214	Increased_STR_SM
ARHGEF6	STRvCTRL	2.31802	337	Increased_STR_SM
PLCG2	STRvDist	2.31721	215	Increased_STR_SM
CD74	STRvAdj	2.3165	91	Increased_STR_SM
EFEMP2	STRvNSTR	2.31525	223	Increased_STR_SM
BCL3	STRvNSTR	2.31404	224	Increased_STR_SM
MYO1F	STRvNSTR	2.31338	225	Increased_STR_SM
MYH10	STRvNSTR	2.30508	226	Increased_STR_SM
RPL24	STRvNSTR	2.30362	227	Increased_STR_SM
RPL6	STRvDist	2.3032	216	Increased_STR_SM
TOMM22	STRvCTRL	2.30258	338	Increased_STR_SM
H4C1	STRvAdj	2.30248	92	Increased_STR_SM
GBP2	STRvAdj	2.30193	93	Increased_STR_SM
GMFG	STRvNSTR	2.30047	228	Increased_STR_SM
RPL15	STRvDist	2.29836	217	Increased_STR_SM
DCPS	STRvNSTR	2.29799	229	Increased_STR_SM
SGCD	STRvDist	2.29746	218	Increased_STR_SM
LRRC59	STRvNSTR	2.29649	230	Increased_STR_SM
H1-2	STRvNSTR	2.29639	231	Increased_STR_SM
ACTB	STRvNSTR	2.29405	232	Increased_STR_SM
NOP56	STRvCTRL	2.29367	339	Increased_STR_SM
EEF1A1	STRvCTRL	2.29219	340	Increased_STR_SM
IGKC	STRvDist	2.28911	219	Increased_STR_SM
LMNA	STRvAdj	2.2875	94	Increased_STR_SM
DHX15	STRvCTRL	2.28032	341	Increased_STR_SM
FRMPD1	STRvCTRL	2.2794	342	Increased_STR_SM
RPL13	STRvDist	2.27825	220	Increased_STR_SM
RPSA	STRvDist	2.27796	221	Increased_STR_SM
PPIB	STRvAdj	2.27696	95	Increased_STR_SM
EFEMP2	STRvDist	2.27692	222	Increased_STR_SM
PPP6R1	STRvCTRL	2.27632	343	Increased_STR_SM
ICAM1	STRvAdj	2.27491	96	Increased_STR_SM
ARPC3	STRvDist	2.27417	223	Increased_STR_SM
FLNA	STRvCTRL	2.27413	344	Increased_STR_SM
SQSTM1	STRvDist	2.27351	224	Increased_STR_SM
DDRGK1	STRvAdj	2.27317	97	Increased_STR_SM
RPL23A	STRvAdj	2.27295	98	Increased_STR_SM
BAG2	STRvNSTR	2.27216	233	Increased_STR_SM
SF3B6	STRvCTRL	2.27161	345	Increased_STR_SM
EFHD2	STRvCTRL	2.27032	346	Increased_STR_SM
RPS15A	STRvDist	2.26988	225	Increased_STR_SM
IFI35	STRvDist	2.26767	226	Increased_STR_SM
DNAJC3	STRvCTRL	2.26633	347	Increased_STR_SM
GARS1	STRvDist	2.26557	227	Increased_STR_SM
TMED10	STRvCTRL	2.26458	348	Increased_STR_SM
SLC30A7	STRvNSTR	2.262	234	Increased_STR_SM
NOP2	STRvCTRL	2.26192	349	Increased_STR_SM
COPA	STRvAdj	2.25787	99	Increased_STR_SM
HSPB7	STRvNSTR	2.25754	235	Increased_STR_SM
RPS15A	STRvNSTR	2.25429	236	Increased_STR_SM
MDP1	STRvCTRL	2.25421	350	Increased_STR_SM
WIPF1	STRvCTRL	2.25403	351	Increased_STR_SM
AIMP2	STRvCTRL	2.25239	352	Increased_STR_SM
EPRS1	STRvAdj	2.252	100	Increased_STR_SM
AKAP10	STRvCTRL	2.25013	353	Increased_STR_SM
SNRPD3	STRvCTRL	2.24865	354	Increased_STR_SM
ATP13A1	STRvDist	2.24502	228	Increased_STR_SM
NCLN	STRvCTRL	2.24296	355	Increased_STR_SM
RPL28	STRvNSTR	2.24195	237	Increased_STR_SM
DDX5	STRvCTRL	2.24087	356	Increased_STR_SM
UCHL5	STRvDist	2.23981	229	Increased_STR_SM
TBL2	STRvCTRL	2.23843	357	Increased_STR_SM
ACBD3	STRvNSTR	2.23764	238	Increased_STR_SM
RPL21	STRvAdj	2.23653	101	Increased_STR_SM
AEBP1	STRvCTRL	2.23539	358	Increased_STR_SM
GFER	STRvCTRL	2.23356	359	Increased_STR_SM
PSME1	STRvAdj	2.23202	102	Increased_STR_SM
NDUFB11	STRvCTRL	2.23155	360	Increased_STR_SM
RPS8	STRvDist	2.23082	230	Increased_STR_SM
RPSA	STRvCTRL	2.2296	361	Increased_STR_SM
U2AF2	STRvCTRL	2.22923	362	Increased_STR_SM
CLPTM1	STRvCTRL	2.22829	363	Increased_STR_SM
PSME2	STRvCTRL	2.22803	364	Increased_STR_SM
RPS3A	STRvDist	2.22715	231	Increased_STR_SM
NPM1	STRvNSTR	2.22715	239	Increased_STR_SM
DDX3X	STRvCTRL	2.22662	365	Increased_STR_SM
MAGT1	STRvDist	2.22593	232	Increased_STR_SM
CORO1C	STRvDist	2.22008	233	Increased_STR_SM
RPS28	STRvDist	2.21903	234	Increased_STR_SM
ARHGDIB	STRvDist	2.2167	235	Increased_STR_SM
HK3	STRvDist	2.21296	236	Increased_STR_SM
ZNF207	STRvCTRL	2.21223	366	Increased_STR_SM
HMGN4	STRvCTRL	2.2091	367	Increased_STR_SM
USO1	STRvAdj	2.20801	103	Increased_STR_SM
FMOD	STRvDist	2.2076	237	Increased_STR_SM
PSMB9	STRvDist	2.20688	238	Increased_STR_SM
APEX1	STRvCTRL	2.20602	368	Increased_STR_SM
ARHGAP25	STRvDist	2.20586	239	Increased_STR_SM
SLTM	STRvDist	2.2053	240	Increased_STR_SM
RPL21	STRvCTRL	2.20276	369	Increased_STR_SM
RPS11	STRvDist	2.20269	241	Increased_STR_SM
SEC16A	STRvCTRL	2.19682	370	Increased_STR_SM
THRAP3	STRvCTRL	2.1964	371	Increased_STR_SM
TXNDC12	STRvNSTR	2.19233	240	Increased_STR_SM
CPSF7	STRvCTRL	2.19176	372	Increased_STR_SM
ATP6V1G1	STRvNSTR	2.19035	241	Increased_STR_SM
LYZ	STRvNSTR	2.1891	242	Increased_STR_SM
ARHGAP1	STRvDist	2.18686	242	Increased_STR_SM
HLA-A	STRvCTRL	2.1855	373	Increased_STR_SM
CLIC6	STRvNSTR	2.18454	243	Increased_STR_SM
LARP1	STRvCTRL	2.18319	374	Increased_STR_SM
MX2	STRvNSTR	2.18236	244	Increased_STR_SM
FMNL1	STRvDist	2.18229	243	Increased_STR_SM
MRPL53	STRvCTRL	2.18222	375	Increased_STR_SM
DES	STRvDist	2.18179	244	Increased_STR_SM
HDGF	STRvNSTR	2.17977	245	Increased_STR_SM
RPS28	STRvCTRL	2.17977	376	Increased_STR_SM
LRRC59	STRvDist	2.17509	245	Increased_STR_SM
MEF2D	STRvNSTR	2.1737	246	Increased_STR_SM
RPS17	STRvDist	2.17357	246	Increased_STR_SM
SLTM	STRvNSTR	2.17224	247	Increased_STR_SM
DECR1	STRvCTRL	2.17216	377	Increased_STR_SM
SEC13	STRvNSTR	2.17162	248	Increased_STR_SM
P4HB	STRvDist	2.16985	247	Increased_STR_SM
TES	STRvCTRL	2.16856	378	Increased_STR_SM
IGHG3	STRvNSTR	2.16577	249	Increased_STR_SM
NID2	STRvCTRL	2.16512	379	Increased_STR_SM
PPP1R18	STRvDist	2.16486	248	Increased_STR_SM
TCOF1	STRvNSTR	2.16026	250	Increased_STR_SM
ZC3H18	STRvCTRL	2.16026	380	Increased_STR_SM
FAU	STRvNSTR	2.15911	251	Increased_STR_SM
SRPRA	STRvNSTR	2.15821	252	Increased_STR_SM
EIF2S3	STRvCTRL	2.15764	381	Increased_STR_SM
PXDN	STRvNSTR	2.15509	253	Increased_STR_SM
H4C1	STRvCTRL	2.15252	382	Increased_STR_SM
PCNP	STRvCTRL	2.15251	383	Increased_STR_SM
PSME1	STRvDist	2.14953	249	Increased_STR_SM
CASP3	STRvCTRL	2.14934	384	Increased_STR_SM
RBM17	STRvNSTR	2.1492	254	Increased_STR_SM
HSPE1	STRvCTRL	2.14762	385	Increased_STR_SM
ATP2A2	STRvDist	2.1474	250	Increased_STR_SM
TUBA4A	STRvDist	2.14727	251	Increased_STR_SM
SLC38A10	STRvNSTR	2.14708	255	Increased_STR_SM
EIF4G3	STRvCTRL	2.14247	386	Increased_STR_SM
IRF9	STRvCTRL	2.14223	387	Increased_STR_SM
RAVER1	STRvNSTR	2.13953	256	Increased_STR_SM
RPS17	STRvNSTR	2.13749	257	Increased_STR_SM
PACS1	STRvCTRL	2.1372	388	Increased_STR_SM
SNU13	STRvDist	2.13642	252	Increased_STR_SM
RPS28	STRvNSTR	2.13631	258	Increased_STR_SM
TMED4	STRvCTRL	2.1328	389	Increased_STR_SM
SNU13	STRvNSTR	2.13139	259	Increased_STR_SM
ERCC2	STRvCTRL	2.12617	390	Increased_STR_SM
DDX3X	STRvDist	2.12491	253	Increased_STR_SM
BCAS2	STRvCTRL	2.12397	391	Increased_STR_SM
WIPF1	STRvNSTR	2.11988	260	Increased_STR_SM
RPL7A	STRvDist	2.11886	254	Increased_STR_SM
ATXN2L	STRvCTRL	2.11747	392	Increased_STR_SM
TOP2B	STRvCTRL	2.11303	393	Increased_STR_SM
ZC3H15	STRvCTRL	2.11	394	Increased_STR_SM
MEF2D	STRvAdj	2.10927	104	Increased_STR_SM
SQSTM1	STRvNSTR	2.10885	261	Increased_STR_SM
HDGF	STRvCTRL	2.10865	395	Increased_STR_SM
NDUFA13	STRvCTRL	2.10731	396	Increased_STR_SM
PDLIM3	STRvDist	2.10417	255	Increased_STR_SM
NUP160	STRvCTRL	2.10032	397	Increased_STR_SM
PAAF1	STRvNSTR	2.0995	262	Increased_STR_SM
RPL27A	STRvAdj	2.09837	105	Increased_STR_SM
TRIM28	STRvCTRL	2.09282	398	Increased_STR_SM
AP1S2	STRvCTRL	2.0919	399	Increased_STR_SM
IDH3A	STRvCTRL	2.09168	400	Increased_STR_SM
XIAP	STRvCTRL	2.09167	401	Increased_STR_SM
RPS25	STRvAdj	2.08796	106	Increased_STR_SM
RPS27L	STRvNSTR	2.08657	263	Increased_STR_SM
MICAL1	STRvNSTR	2.08637	264	Increased_STR_SM
ARCN1	STRvNSTR	2.08632	265	Increased_STR_SM
P4HB	STRvNSTR	2.08195	266	Increased_STR_SM
PLXDC2	STRvDist	2.0804	256	Increased_STR_SM
RPL28	STRvDist	2.07909	257	Increased_STR_SM
MFAP1	STRvCTRL	2.07877	402	Increased_STR_SM
RPL22	STRvCTRL	2.07858	403	Increased_STR_SM
RPL14	STRvDist	2.0778	258	Increased_STR_SM
GFER	STRvNSTR	2.0668	267	Increased_STR_SM
EIF2S1	STRvDist	2.06359	259	Increased_STR_SM
RPL21	STRvNSTR	2.06175	268	Increased_STR_SM
RCC1	STRvAdj	2.06105	107	Increased_STR_SM
SMARCE1	STRvCTRL	2.06022	404	Increased_STR_SM
OGFR	STRvNSTR	2.05367	269	Increased_STR_SM
GUCY1B1	STRvCTRL	2.05147	405	Increased_STR_SM
NPM1	STRvDist	2.04806	260	Increased_STR_SM
H1-4	STRvNSTR	2.04575	270	Increased_STR_SM
ARHGAP25	STRvCTRL	2.0445	406	Increased_STR_SM
PSME2	STRvNSTR	2.03849	271	Increased_STR_SM
RPL23A	STRvCTRL	2.03423	407	Increased_STR_SM
XRCC6	STRvAdj	2.03356	108	Increased_STR_SM
PLXDC2	STRvNSTR	2.03282	272	Increased_STR_SM
ARPC4	STRvAdj	2.0262	109	Increased_STR_SM
ARHGEF1	STRvCTRL	2.0171	408	Increased_STR_SM
FLNA	STRvDist	2.0119	261	Increased_STR_SM
NOP2	STRvNSTR	2.00956	273	Increased_STR_SM
SRPRA	STRvDist	2.00759	262	Increased_STR_SM
RPL14	STRvAdj	2.00747	110	Increased_STR_SM
RPL12	STRvAdj	1.99129	111	Increased_STR_SM
BSG	STRvDist	1.98603	263	Increased_STR_SM
FMNL1	STRvNSTR	1.98454	274	Increased_STR_SM
TMED10	STRvNSTR	1.98178	275	Increased_STR_SM
EIF2S3	STRvDist	1.98041	264	Increased_STR_SM
NOP56	STRvNSTR	1.98002	276	Increased_STR_SM
IFI35	STRvNSTR	1.97961	277	Increased_STR_SM
OTUD6B	STRvCTRL	1.97755	409	Increased_STR_SM
RPL35	STRvNSTR	1.97499	278	Increased_STR_SM
DDX3X	STRvNSTR	1.97236	279	Increased_STR_SM
MVP	STRvAdj	1.96289	112	Increased_STR_SM
RPS12	STRvDist	1.95529	265	Increased_STR_SM
RPS16	STRvNSTR	1.95505	280	Increased_STR_SM
SCFD1	STRvDist	1.95316	266	Increased_STR_SM
AEBP1	STRvNSTR	1.95018	281	Increased_STR_SM
DCPS	STRvDist	1.95013	267	Increased_STR_SM
OCIAD1	STRvNSTR	1.91197	282	Increased_STR_SM
H1-10	STRvAdj	1.87103	113	Increased_STR_SM
GRB2	STRvNSTR	1.85788	283	Increased_STR_SM

[truncated: 58 more sheets: 4D, 5A, 5C, 5D, 6A, 6C, 6D, 7A, 7C, 7D, 8B, 8C, 8D, 9A_S11A, 9CD, 10A_S11E, 10CD, S2C, S2D, S2E_SvCTRL …]
